# Supplementary material for: Uniformly elevated future heat stress in China driven by spatially heterogeneous water vapor changes
Source: Nat Commun. 2024 May 28;15:4522. doi: 10.1038/s41467-024-48895-w (PMC11133461; doi:10.1038/s41467-024-48895-w)
Supplement: Supplementary file 3 — Source Data [file 41467_2024_48895_MOESM3_ESM.xlsx]

## Sheet: Fig. 1
a				b				c				d
lon	lat	tw		lon	lat	trend		year	south	north		year	BTH	YRD	PRD	SCB
122.517	52.9667	13.987		126.65	51.7167	0.220738		1979	0.100773	-0.55546		1979	20.3817	23.9563	25.6395	23.24
126.65	51.7167	15.9979		120.183	50.25	0.238658		1980	-0.185292	-0.450749		1980	20.8705	23.4235	25.883	22.6929
120.183	50.25	14.3547		121.683	50.4833	0.265487		1981	0.197068	0.0575497		1981	21.0193	23.9012	25.5636	23.5079
121.683	50.4833	12.7764		127.45	50.25	0.292272		1982	-0.4192	-0.67714		1982	20.3832	23.0866	25.6964	22.4059
127.45	50.25	16.5463		123.717	49.2	0.29069		1983	-0.196241	-0.750067		1983	20.4134	23.2663	26.0838	22.6495
117.317	49.5833	14.1521		125.233	49.1667	0.289381		1984	0.0613728	-0.399972		1984	20.7817	24.2732	25.7091	23.1941
119.75	49.2167	14.6537		127.35	49.4333	0.45891		1985	-0.117836	-0.213878		1985	21.0286	23.7495	25.5208	23.0158
123.717	49.2	16.0244		116.817	48.6667	0.196274		1986	-0.268118	-0.608794		1986	20.2689	23.5611	25.8229	22.788
125.233	49.1667	16.4757		122.733	48	0.19248		1987	-0.258507	-0.561073		1987	20.5226	23.2336	25.763	22.7162
127.35	49.4333	16.2668		126.517	48.2833	0.211767		1988	0.100007	0.22692		1988	20.9781	23.9454	25.7974	23.2954
116.817	48.6667	15.0383		125.883	48.05	0.271402		1989	-0.363616	-0.585261		1989	19.9931	23.1056	25.7002	22.7821
118.267	48.2167	14.6399		119.933	47.1667	0.302748		1990	0.162565	0.0461437		1990	21.1088	24.6687	26.015	23.2384
121.917	48.7667	13.715		123.183	47.3333	0.261199		1991	0.146617	0.13366		1991	21.0989	23.7808	25.8761	23.3559
122.733	48	16.385		124.483	47.8	0.312579		1992	-0.541836	-0.687118		1992	20.0174	22.9693	25.5234	22.6104
126.517	48.2833	16.8164		123.917	47.3833	0.265506		1993	-0.113225	-0.505477		1993	20.3692	23.3632	26.2102	22.4939
125.883	48.05	17.1167		126.967	47.4333	0.283742		1994	0.158397	0.811368		1994	22.3572	24.5084	25.6205	23.5705
119.933	47.1667	12.6333		125.9	47.1833	0.214836		1995	0.0800622	-0.0517514		1995	20.9176	23.6612	25.8184	23.4947
123.183	47.3333	17.5239		128.917	47.7333	0.276907		1996	0.121958	-0.0843091		1996	20.5838	24.0052	25.9537	23.4951
124.483	47.8	17.6746		131.983	47.2333	0.247239		1997	-0.244965	0.149883		1997	21.413	23.6992	25.7545	23.0691
123.917	47.3833	17.9967		121.217	46.6	0.353019		1998	0.599139	0.550406		1998	21.3292	24.3034	26.3818	23.5211
126.967	47.4333	17.3439		123.45	46.4	0.237779		1999	-0.0503683	0.322853		1999	21.1861	22.9342	26.1082	23.0255
125.9	47.1833	17.2852		126.967	46.6167	0.309602		2000	0.0931631	0.63343		2000	21.6881	23.9514	25.7916	23.0941
128.917	47.7333	16.6688		125.317	46.3833	0.301779		2001	0.0422552	0.31756		2001	21.3824	23.8601	25.8802	22.9407
131.983	47.2333	17.8369		128.017	46.9833	0.299954		2002	0.112033	0.286199		2002	20.7102	23.8294	26.0383	23.3251
121.217	46.6	15.531		130.3	46.7833	0.229286		2003	0.235419	-0.24426		2003	20.4393	24.1384	25.9006	23.0435
122.05	46.0833	17.2848		129.583	46.3	0.304912		2004	-0.426575	-0.336103		2004	20.0536	23.5002	25.8571	22.2473
123.45	46.4	18.2001		132.183	46.3167	0.338413		2005	-0.0432328	0.259178		2005	21.3248	23.7227	25.6292	22.7256
126.967	46.6167	17.924		116.967	45.5167	0.199844		2006	0.223839	0.283699		2006	20.9305	24.2538	25.7091	23.3554
125.317	46.3833	18.1135		122.833	45.6333	0.262551		2007	0.0711008	0.0869147		2007	21.1713	24.173	25.7174	23.0305
128.017	46.9833	17.501		124.017	45	0.232119		2008	-0.362381	-0.0903905		2008	21.1161	23.7334	25.0042	22.5849
130.3	46.7833	17.9321		124.867	45.0833	0.163321		2009	-0.00405166	-0.565772		2009	20.4153	23.8964	25.6161	22.7979
129.583	46.3	18.0707		126.767	45.75	0.345153		2010	-0.0743539	0.552351		2010	21.1777	23.6714	25.488	23.0978
132.183	46.3167	17.728		128.733	45.9667	0.316759		2011	-0.219845	0.218584		2011	21.1897	23.7386	25.6177	22.5999
116.967	45.5167	14.535		127.967	45.2167	0.368093		2012	0.0140658	0.305953		2012	20.7906	23.7507	25.7498	22.7689
122.833	45.6333	18.2678		130.6	45.75	0.245655		2013	0.19975	0.601519		2013	21.6091	24.0186	25.8363	23.5109
124.267	45.5	18.5256		130.933	45.3	0.267121		2014	-0.00618624	-0.188896		2014	20.6468	23.2695	26.2967	22.6746
124.017	45	18.5957		132.967	45.7667	0.32438		2015	-0.287884	-0.273546		2015	20.4396	23.244	26.2615	22.4606
124.867	45.0833	18.8013		86.4	48.05	0.264574		2016	0.59644	0.652691		2016	21.3324	24.5782	26.6087	23.588
126.767	45.75	18.4205		86.8667	47.7	0.30134		2017	0.413207	0.363471		2017	21.1154	24.4972	26.5851	23.253
126.3	45.3833	18.4493		87.4667	47.1167	0.248096		2018	0.535785	1.17626		2018	22.4268	24.5367	26.1298	23.7364
128.733	45.9667	18.2055		88.0833	47.7333	0.284808
127.967	45.2167	18.1888		89.5167	46.9833	0.297866
130.6	45.75	17.4716		83	46.7333	0.197001
130.933	45.3	17.4786		85.7167	46.7833	0.30811
132.967	45.7667	17.7384		82.5667	45.1833	0.191035
86.4	48.05	15.1632		83.6	45.9333	0.322194
86.8667	47.7	15.5733		84.85	45.6167	0.351177
87.4667	47.1167	15.7609		82.9	44.6	0.169147
88.0833	47.7333	14.4762		88.1167	43.8833	0.297568
89.5167	46.9833	13.9278		88.3167	43.35	0.331485
83	46.7333	15.2974		88.2167	42.2333	0.210828
85.7167	46.7833	11.7513		84.15	43.0333	0.365351
90.3833	46.6667	12.2509		86.5667	42.0833	0.23879
82.5667	45.1833	16.4586		82.7833	41.2333	0.244057
82.0667	44.9	16.6249		76.1667	39.7167	0.234965
83.6	45.9333	12.9246		75.25	39.7167	0.169379
84.85	45.6167	15.9022		79.05	40.5	0.353191
90.5333	45.3667	10.2603		81.2667	40.55	0.200095
81.0167	44.9667	12.5639		77.6333	38.9167	0.178524
82.9	44.6	17.3926		85.55	38.15	0.310974
84.6667	44.4333	16.8203		93.05	43.6	0.262597
87.5333	44.2	16.7961		95.1333	43.7667	0.382469
89.5667	44.0167	15.1734		94.7	43.2667	0.408926
81.3333	43.95	16.4413		93.5167	42.8167	0.283508
82.5167	43.8	14.5083		94.6667	41.5333	0.526133
81.1333	43.15	10.8594		97.0333	41.8	0.407475
87.65	43.7833	14.7095		98.4833	39.7667	0.238312
86.3	42.7333	11.8762		93.3333	38.75	0.45034
88.1167	43.8833	9.71231		100.433	38.9333	0.235674
88.3167	43.35	13.7276		101.967	38.2333	0.312306
91.7333	43.2167	14.7722		102.667	37.9167	0.152476
88.2167	42.2333	15.6094		103.083	38.6333	0.25482
84.15	43.0333	6.89215		102.867	37.2	0.502214
86.5667	42.0833	16.2492		104.05	37.1833	0.284591
89.2	42.9333	19.5442		94.9	36.4167	0.468902
90.2333	42.85	18.2683		96.4167	36.4333	0.402013
80.2333	41.1667	16.765		98.1	36.3	0.427318
81.9	41.7833	15.8834		100.617	36.2667	0.357212
82.7833	41.2333	16.9892		101.75	36.7167	0.227143
84.25	41.7833	16.4277		101.433	36.0333	0.289813
82.9667	41.7167	16.1458		102.85	36.3167	0.193539
86.2667	41.35	17.083		103.933	36.35	0.301513
86.1333	41.75	16.79		104.683	36.5667	0.178953
75.4	40.5167	2.95119		93.0833	35.2167	0.48429
76.1667	39.7167	15.6392		99.9833	35.5833	0.360353
75.25	39.7167	11.2671		100.75	35.5833	0.270454
75.9833	39.4667	16.3383		102.017	35.5167	0.268173
78.45	40.9333	12.0943		104.15	35.8667	0.299798
78.5667	39.8	16.9722		103.183	35.5833	0.251187
79.05	40.5	16.4146		103.85	35.35	0.289628
81.2667	40.55	17.5541		105	35.3833	0.410612
87.7	40.6333	17.2503		111.967	43.65	0.26976
88.1667	39.0333	17.0144		114.15	44.6167	0.300542
75.2333	37.7667	8.49525		114.95	44.0167	0.277664
77.6333	38.9167	17.4299		108.517	41.5667	0.325531
77.2667	38.4333	17.1073		110.433	41.7	0.204452
78.2833	37.6167	16.2883		111.683	41.5333	0.258219
79.9333	37.1333	16.3868		114	41.9	0.277527
82.7167	37.0667	16.0488		114.7	41.15	0.343679
85.55	38.15	16.0165		109.85	40.6667	0.348369
90.85	38.25	7.48667		112.45	40	0.252843
81.65	36.85	16.7036		113.333	40.1	0.271483
93.05	43.6	11.3537		114.05	40.4333	0.185808
95.1333	43.7667	15.7113		107.367	40.7333	0.182052
94.7	43.2667	10.9989		106.767	39.2167	0.185863
93.5167	42.8167	16.8685		107.983	39.1	0.308202
101.067	41.95	14.9052		109.983	39.8333	0.303661
94.6667	41.5333	11.9253		113.517	38.95	1.78829
97.0333	41.8	10.9001		114.567	39.8333	0.202543
94.6833	40.15	15.842		114.183	39.45	0.195318
95.7667	40.5333	15.2817		106.7	38.8	0.218246
97.0333	40.2667	13.6349		111.133	38.4667	0.246361
99.5167	40.3	15.4971		105.183	37.5333	0.224002
98.9	40	15.2508		105.683	37.4833	0.215322
104.8	40.1667	14.127		107.383	37.8	0.274691
98.4833	39.7667	14.5433		107.583	37.5833	0.295945
99.8333	39.3667	15.6836		108.8	37.6167	0.235641
101.683	39.2167	13.7693		109.233	37.9333	0.358533
93.3333	38.75	8.06715		110.217	37.5	0.28299
98.4167	38.8	6.10554		105.65	36.5667	0.306987
99.5833	38.4167	5.7572		105.9	36.9667	0.405191
100.433	38.9333	15.0465		106.267	36	0.21728
100.25	38.1833	8.61891		107.3	36.5833	0.258657
101.083	38.8	13.3106		110.667	36.1	0.272796
101.967	38.2333	12.505		111.917	37.0333	0.198622
102.667	37.9167	15.1574		112.25	36.1667	0.192995
103.083	38.6333	15.2149		105.717	35.9667	0.323891
95.3667	37.85	7.86781		106.667	35.55	0.253
97.3667	37.3667	9.47221		107.633	35.7333	0.335428
100.133	37.3333	6.94851		107.8	35.2	0.259577
101.617	37.3833	8.72781		109.5	35.8167	0.317622
102.867	37.2	7.38274		111.367	35.65	0.180621
104.05	37.1833	14.8534		111.667	35.2833	0.195811
94.9	36.4167	9.42232		117.633	44.5667	0.197192
96.4167	36.4333	10.0607		119.4	43.9833	0.210288
98.1	36.3	8.3182		123.967	44.25	0.180514
99.0833	36.7833	8.83836		126	44.9667	0.24217
100.617	36.2667	10.4952		125.15	44.3833	0.172228
101.75	36.7167	12.3638		131.167	44.3833	0.278939
101.433	36.0333	13.2743		116.117	43.95	0.1649
102.85	36.3167	14.6923		122.267	43.6	0.168175
103.933	36.35	14.9315		123.533	43.5	0.193468
104.683	36.5667	16.4712		128.2	43.3667	0.199546
93.0833	35.2167	2.23228		129.783	43.3	0.302758
99.9833	35.5833	8.40686		116.467	42.1833	0.212239
100.75	35.5833	9.36255		122.55	42.3833	0.248739
102.017	35.5167	11.9381		124.117	42.7833	0.240094
104.15	35.8667	14.1523		124.05	42.5333	0.198285
103.183	35.5833	14.4793		124.917	42.1	0.181056
103.85	35.35	14.7101		126.05	42.9667	0.179262
105	35.3833	11.4433		126.817	42.35	0.206232
111.967	43.65	14.5345		127.5	42.15	0.18917
114.15	44.6167	13.2345		128.117	42.4167	0.185816
110.133	42.5333	13.8453		129	42.5333	0.220001
114.95	44.0167	13.8225		120.433	41.55	0.225338
113.633	43.85	14.1755		122.85	41.9667	0.239619
112.9	42.4	14.1781		123	41.0833	0.227073
108.517	41.5667	14.4363		123.783	41.3167	0.229962
110.433	41.7	13.6327		125.05	41.7333	0.202107
111.683	41.5333	13.1682		128.183	41.4167	0.458083
111.233	41.3167	12.6147		118.95	40.4167	0.229818
114	41.9	13.1603		119.517	39.85	0.268825
114.7	41.15	13.9351		119.817	40.8	0.205031
109.85	40.6667	16.1602		120.3	40.3333	0.210046
111.683	40.8167	15.7263		120.7	40.5833	0.19505
112.45	40	14.3878		122.067	41.0167	0.226376
113.067	41.0333	13.6746		122.167	40.65	0.207559
113.333	40.1	16.0764		122.15	40.1667	0.229273
114.05	40.4333	16.1794		123.283	40.2833	0.215992
105.75	39.7833	15.91		124.783	40.7167	0.241844
107.367	40.7333	16.2059		124.333	40.05	0.174915
106.767	39.2167	16.6527		116.383	39.1167	0.22473
107.983	39.1	14.923		118.1	39.65	0.213892
109.983	39.8333	14.2743		118.883	39.4333	0.290183
109.033	39.1	15.2949		122.95	39.7167	0.198513
111.15	39.3833	17.6524		117.35	38.3667	0.234898
112.433	39.3667	16.1431		121.633	38.9	0.259408
112.9	39.0167	17.6378		120.333	37.6333	0.177249
113.517	38.95	8.81082		122.7	37.4	0.229084
114.567	39.8333	16.942		115.633	36.2333	0.165796
114.183	39.45	17.2676		117.1	36.25	0.322546
105.667	38.8333	13.971		118.167	36.1833	0.304994
106.183	37.9833	17.2811		119.95	36.7667	0.232093
106.2	38.4667	17.2687		121.183	36.7833	0.275841
106.7	38.8	16.9067		116.85	35.5667	0.286352
109.783	38.2667	16.7334		117.967	35.2667	0.157408
110.433	38.8167	17.2273		118.833	35.5667	0.198044
111.817	38.9167	14.6415		119.533	35.4333	0.18518
111.133	38.4667	16.9799		92.0667	31.4833	0.359475
112.717	38.7333	17.6397		91.7667	29.25	0.178912
114.417	38.0333	21.8173		87.0833	28.6333	0.144755
105.183	37.5333	16.8351		89.6	28.9167	0.121403
105.683	37.4833	17.0493		92.4333	34.2167	0.453324
107.383	37.8	15.6875		95.3	32.9	0.317963
107.583	37.5833	15.8239		95.7833	34.1333	0.440714
108.8	37.6167	16.0067		97.0167	33.0167	0.205654
108.167	36.9167	16.2261		98.2167	34.9167	0.427017
109.233	37.9333	16.657		97.1333	33.8	0.419363
110.217	37.5	17.8364		100.25	34.4667	0.312865
111.1	37.5	17.6053		99.65	33.75	0.356737
112.55	37.7833	18.5703		101.6	34.7333	0.331959
112.533	37.4333	18.576		101.483	33.4333	0.358576
112.983	37.0667	17.1614		102.967	33.5833	0.340991
114.5	37.0667	21.9246		102.9	35	0.35582
105.65	36.5667	13.7499		104.017	34.4333	0.231131
105.9	36.9667	16.3007		104.917	33.4	0.205004
106.267	36	14.2977		95.6	31.4167	0.196921
107.3	36.5833	16.7073		96.4833	32.2	0.284612
109.5	36.6	17.8279		102.233	31.9	0.203984
110.95	36.7	17.2766		100.267	30	0.193742
110.067	36.5833	18.6218		94.3333	29.6667	0.185666
110.667	36.1	18.2839		100.3	29.05	0.117654
111.917	37.0333	18.8274		103.333	29.5167	0.239079
111.5	36.0667	20.636		98.9167	28.4833	0.427455
112.25	36.1667	18.3715		101.267	27.9333	0.38588
113.033	36.5167	18.4204		101.5	29	0.144157
114.4	36.05	22.3116		102.85	28	0.145041
105.717	35.9667	13.6814		103.583	28.2667	0.567316
106.667	35.55	16.5594		98.6667	27.75	0.183915
107.633	35.7333	16.3372		99.7	27.8333	0.131243
107.8	35.2	17.4679		99.2833	27.1667	0.150969
109.5	35.8167	17.4355		103.717	27.35	0.160981
109.583	34.95	20.8644		102.25	26.65	-0.100502
110.45	35.4667	20.6129		104.283	26.8667	0.18315
111.05	35.05	21.1684		104.467	25.7167	-0.497696
111.367	35.65	20.7877		102.55	24.3333	-0.0829963
111.667	35.2833	20.7425		100.967	22.7833	0.095271
112.4	35.4833	19.5718		101.983	23.6	-0.0887751
113.883	35.3167	22.6659		104.333	23.6167	0.0852129
117.633	44.5667	14.1066		106.833	34.9	0.203103
120.9	44.5667	17.8245		107.383	34.5167	0.176891
119.4	43.9833	16.9451		107.317	34.0333	0.373019
123.067	44.8	18.4977		108.15	34.7	0.196013
123.967	44.25	18.5565		108.217	34.25	0.146607
126	44.9667	18.3047		110.083	34.4833	0.40392
125.15	44.3833	18.5237		108.717	34.4	0.168452
129.6	44.5667	17.7012		111.2	34.8	0.163398
131.167	44.3833	15.9962		112.433	34.8167	0.141482
116.117	43.95	14.5337		106.15	33.3167	0.35367
118.067	43.6	15.4988		106.933	33.6333	0.256826
121.283	43.6	18.3046		107.033	33.0667	0.348009
122.267	43.6	18.8081		107.983	33.5167	0.662013
123.533	43.5	19.2706		109.967	33.8667	0.248879
124.333	43.1667	19.2047		109.15	33.4333	0.466424
125.217	43.9	18.5517		110.9	33.5333	0.220946
125.633	43.55	18.7351		106.25	32.8333	0.238961
127.333	43.7	17.8899		108.267	33.05	0.31696
128.2	43.3667	16.4512		108.033	32.0667	0.209914
129.783	43.3	17.0537		107.9	32.5333	0.20599
116.467	42.1833	14.0194		109.033	32.7167	0.163802
119.017	42.9333	16.6011		110.767	32.0333	0.243794
118.933	42.2667	17.2747		112.75	32.15	0.183912
120.7	42.3333	18.0513		105.967	31.5833	0.209574
122.55	42.3833	19.7535		109.533	31.0167	0.700779
121.75	42.0667	19.5039		112.567	31.1667	0.183682
124.117	42.7833	19.3573		114.117	31.5667	0.181454
124.05	42.5333	19.6906		110.667	30.2	0.68305
124.917	42.1	18.931		107.067	29.8333	0.134511
125.083	42.9167	18.8554		111.367	29.5833	0.278886
126.05	42.9667	18.3		112.9	29.8333	0.169117
125.633	42.5333	18.4865		114.583	29.0333	0.153045
126.75	42.9833	18.5609		106.65	29.0167	-0.235478
126.817	42.35	17.0952		108.767	28.8333	-0.131923
127.5	42.15	16.1294		111.683	29.05	-0.163986
128.117	42.4167	16.4654		113.567	28.7167	-0.170451
129	42.5333	16.7509		105.283	27.3	0.163958
129.5	42.8667	17.5447		111.3	27.75	-0.13563
116.633	41.2	17.2394		112.7	27.3	0.16158
117.767	41.9667	15.8909		114.383	27.8	0.138222
120.433	41.55	19.6415		114.917	27.05	0.159123
119.7	41.3833	18.6527		106.017	27.0333	0.168756
122.85	41.9667	20.163		106.733	26.5833	-0.159044
121.233	41.5167	19.899		107.533	26.3167	-0.206003
122.083	41.6833	20.1952		114.167	26.5833	0.247728
121.117	41.1333	20.0065		105.183	25.4333	0.103007
123	41.0833	20.0574		106.083	25.7667	0.123354
123.517	41.7333	20.1686		106.767	25.4333	0.0889313
123.783	41.3167	19.4094		107.55	25.8333	0.11558
124.117	41.3	19.149		108.533	25.9667	0.107156
124.083	41.9167	19.5489		111.6	25.5333	0.097786
125.05	41.7333	18.6498		113.033	25.8	-0.152123
125.9	41.6833	18.0947		116.333	34.45	0.253838
125.35	41.2833	18.966		117.15	34.2833	0.210013
126.883	41.8	18.1984		119.133	34.85	0.212831
126.15	41.1	19.4113		116.45	33.9667	0.189167
128.183	41.4167	15.209		116.983	33.6333	0.197363
114.883	40.7833	17.3727		118.217	33.4833	0.199052
115.5	40.4167	18.6191		118.517	32.9833	0.161452
115.967	40.45	18.9585		119.85	33.8	0.169049
116.867	40.3833	21.0893		120.25	33.7667	0.268969
117.95	40.9833	18.9922		116.783	32.55	0.193516
117.95	40.2	21.0254		118.3	32.3	0.18548
118.95	40.4167	19.8571		120.283	32.85	0.254159
119.517	39.85	20.881		120.983	32.0833	0.283006
119.817	40.8	18.9354		121.6	32.0667	0.238392
120.3	40.3333	20.5647		116.95	31.0667	0.170616
120.7	40.5833	20.4258		117.3	31.7833	0.299028
122.067	41.0167	20.8252		121	31.4	0.159834
122.167	40.65	20.7707		120.433	31.0667	0.195985
122.717	40.8833	20.4398		117.783	30.9667	0.212431
122.15	40.1667	20.4717		118.15	30.1333	0.328982
123.283	40.2833	19.9777		121.083	30.6167	0.172813
124.783	40.7167	19.227		122.1	30.0333	0.150854
124.333	40.05	20.3137		115.983	29.5833	0.251901
116.467	39.8	21.229		117.2	29.3	0.114563
116.383	39.1167	21.698		118.283	29.7167	0.160711
117.283	39.7333	21.5665		121.95	29.2	0.137362
117.05	39.0833	21.8844		115.367	28.8667	0.105886
118.1	39.65	21.2968		117.217	28.3	0.156387
118.467	39.2833	21.5833		120.717	28.8667	-0.148162
118.883	39.4333	21.2306		121.9	28.45	0.240547
122.017	39.6333	20.1945		121.267	28.0833	0.183891
122.583	39.2667	19.9644		118.317	27.05	0.101092
122.95	39.7167	20.2832		119.417	27.45	0.157288
115.517	38.85	21.8316		116.333	26.85	0.177109
115.733	38.2333	21.8903		116.633	26.2333	0.0923139
116.55	38.0833	22.0716		117.167	26.9	0.0860642
117.717	39.05	21.88		116.367	25.85	0.0841418
117.35	38.3667	21.9498		118.1	25.7167	0.215845
121.233	38.8167	20.221		119.783	25.5167	0.18029
121.633	38.9	20.2002		108.1	23.9333	0.10545
115.383	37.3667	22.1963		110.517	24.2	-0.107805
117.533	37.5	22.1465		115.65	24.95	0.142474
117.55	36.6833	21.8731		118.917	24.9	0.119811
120.333	37.6333	21.3796		115.767	23.9333	0.114033
122.133	37.4667	20.8199		115.183	23.6333	0.0953704
122.7	37.4	19.9701		116.683	23.4	0.167367
115.633	36.2333	22.5974		116.3	23.0333	0.237926
117	36.6	21.9666		117.033	23.4333	0.278997
117.1	36.25	14.9055		108.217	22.6333	-0.10553
118.167	36.1833	21.0335		112.783	22.25	0.143906
119.95	36.7667	21.6276		115.367	22.8	0.136014
119.2	36.75	21.8648		112.767	21.7333	0.165137
121.183	36.7833	21.2896		109.583	19.5167	0.0904629
116.85	35.5667	22.7098		109.833	19.0333	0.0667774
117.967	35.2667	22.1995		100.75	32.9333	0.205423
118.833	35.5667	21.9755		102.55	32.8	0.291242
119.533	35.4333	22.0937		93.6833	36.8	0.563679
90.0167	31.3833	4.76651		109.533	31.9	0.168687
92.0667	31.4833	5.66467		86.8167	44.1333	0.205796
88.8833	29.25	10.1865		98.1	32.9833	0.284577
91.1333	29.6667	10.9975		124.717	52.35	0.343028
91.7667	29.25	11.1395		125.25	45.7	0.333143
87.0833	28.6333	7.42264		120.733	37.9333	0.228875
89.6	28.9167	8.77552		120.333	36.0667	0.235275
92.4667	28.4167	9.24538		80.0833	32.5	0.31412
89.0833	27.7333	5.85368		100.333	32.2833	0.304258
92.4333	34.2167	3.89794		95.7667	29.8667	0.156295
95.3	32.9	7.03949		113.567	22.2833	0.145748
95.7833	34.1333	5.13201		116.567	37.3167	0.191639
97.0167	33.0167	8.73133		108.983	34.9333	0.160876
98.2167	34.9167	3.79306		91.1	30.4833	0.262475
97.1333	33.8	3.70118		105.867	34.5667	0.201504
100.25	34.4667	6.61391		119.7	30.2167	-0.192757
99.65	33.75	6.0195		124.117	50.4	0.301861
101.6	34.7333	7.01303		102.083	34	0.389281
101.483	33.4333	7.24365		118.55	37.5833	0.198349
102.967	33.5833	7.87803		106.2	35.6667	0.335043
102.9	35	9.52669		120.817	30.05	0.188158
104.017	34.4333	12.6859		124.333	51.7	0.288272
104.917	33.4	18.9129		110.45	34.8833	0.185668
93.7833	31.8833	7.77792		84.4167	32.15	0.440785
95.6	31.4167	8.49298		81.25	30.2833	0.144218
96.4833	32.2	9.44172		123.567	52.0333	0.345054
97.1667	31.15	11.5171		118.583	31.15	0.153742
98.5833	31.8	10.8504		126.517	43.7	0.180981
100	31.6167	10.2901		87.6	29.0833	0.137403
101.117	30.9833	12.1151		87.1833	43.45	0.968995
102.233	31.9	12.9052		97.8333	29.6667	0.151526
102.35	31	14.4448		95.8333	30.75	0.148889
103.567	32.65	10.8896
103.867	30.75	22.3324
103.667	31	21.2727
104.733	31.45	22.3899
99.1	30	14.8293
100.317	30.9333	11.6057
100.267	30	7.85496
103	29.9833	21.595
94.3333	29.6667	12.7918
100.3	29.05	9.06977
101.967	30.05	12.5258
103.333	29.5167	9.76894
103.75	29.5667	22.7414
98.9167	28.4833	10.7007
101.267	27.9333	15.1902
101.5	29	12.4997
102.517	28.65	17.9208
102.85	28	16.0442
103.583	28.2667	18.8694
104.6	28.8	23.3358
98.6667	27.75	19.1358
99.7	27.8333	10.9377
99.2833	27.1667	15.6959
101.517	27.4333	14.5135
102.267	27.9	18.6939
103.717	27.35	16.3235
100.217	26.85	15.4652
101.267	26.6333	20.9623
102.25	26.65	18.1001
103.283	26.4167	15.9682
104.283	26.8667	15.0622
104.867	26.5833	17.2204
98.5	25.0167	18.339
99.1833	25.1167	18.7422
100.183	25.7	17.5095
101.867	25.7333	21.4935
101.55	25.0333	18.0725
102.65	25	17.5412
103.833	25.5833	17.0833
104.467	25.7167	18.3892
97.85	24	22.4696
100.867	24.4667	21.1599
102.617	24.95	15.3156
102.55	24.3333	18.3948
103.767	24.5333	18.166
99.4	23.55	21.3243
99.8	23.4667	21.5288
100.083	23.8833	19.4005
99.9333	22.5667	21.3456
100.783	22	23.6142
100.967	22.7833	20.3332
101.983	23.6	24.4727
101.567	21.4833	23.263
101.85	22.5833	21.018
103.383	23.3833	19.9322
103.683	22.9833	19.5676
104.333	23.6167	18.898
106.833	34.9	18.8351
107.383	34.5167	19.4524
107.317	34.0333	15.5664
108.15	34.7	18.6159
108.217	34.25	21.2428
110.083	34.4833	13.3922
108.717	34.4	21.0053
111.2	34.8	21.2001
111.033	34.05	20.5863
112.433	34.8167	21.5107
111.65	33.7833	19.6426
113.65	34.7167	22.4583
113.05	34.5	17.6184
113.867	34.0333	22.874
114.3	34.7833	22.6334
106.15	33.3167	20.0985
106.933	33.6333	18.6676
107.033	33.0667	21.9935
107.983	33.5167	19.122
109.117	33.6667	19.2959
109.967	33.8667	19.8019
109.15	33.4333	20.4886
110.9	33.5333	21.2476
111.5	33.3	22.4447
112.583	33.0333	22.9883
113.05	33.8833	22.6139
114.517	33.7833	23.1994
105.85	32.4333	21.7042
106.25	32.8333	20.1816
108.267	33.05	21.8685
108.033	32.0667	21.0285
107.9	32.5333	20.7628
109.033	32.7167	22.7057
110.417	33	22.7093
110.767	32.0333	22.0012
111.667	32.3833	23.5575
112.167	32.0333	23.7153
112.75	32.15	23.5533
113.417	32.3833	23.2172
114.017	33	23.137
114.05	32.1333	23.4147
105.967	31.5833	22.9889
106.767	31.8667	23.013
106.067	31.35	23.1756
107.5	31.2	23.4367
109.533	31.0167	22.4817
110.367	31.0333	23.0474
110.967	30.8333	23.5038
110.733	31.35	22.9381
111.833	31.8	23.5609
112.567	31.1667	24.1158
113.333	31.6167	24.044
114.117	31.5667	23.9034
115.017	31.1833	24.2568
105.55	30.5	23.4247
106.1	30.7833	23.3632
107.8	30.6833	23.0211
108.4	30.7667	24.3198
108.933	30.2833	19.6446
109.717	30.6	22.035
109.467	30.2833	22.7831
110.667	30.2	20.8651
111.3	30.7	23.8034
112.15	30.35	24.3923
113.95	30.9	24.6727
113.167	30.6667	24.5082
114.333	30.35	24.6892
114.05	30.6	24.6749
105.7	29.7	23.3248
106.283	29.9667	24.1309
106.467	29.5833	23.8809
106.25	29.2833	23.978
107.067	29.8333	23.499
107.733	29.85	23.948
108.783	29.5333	21.9873
109.417	29.5333	22.9884
110.167	29.4	23.2906
111.367	29.5833	24.0118
112.9	29.8333	24.8987
112.4	29.3667	24.6231
113.45	29.8167	24.8641
113.917	29.9833	24.8379
113.083	29.3833	24.641
114.5	29.6	24.4514
114.583	29.0333	24.1643
105.383	28.7833	23.4179
106.833	28.1333	20.4859
105.433	28.1667	23.1618
106.65	29.0167	23.6613
106.217	28.3333	19.4458
107.45	28.55	21.9772
108.767	28.8333	21.6201
109.633	28.7	23.3794
109.183	28.15	23.1269
109.733	28.3167	23.8162
110.4	28.4667	23.7886
111.683	29.05	24.4154
111.217	28.3833	23.8574
112.367	28.85	24.6725
112.883	28.6833	24.7646
113.083	28.2	24.9633
113.567	28.7167	24.3096
114.783	28.4	24.8275
105.283	27.3	18.3545
106.4	27.8	21.1084
106.733	27.1	20.3794
107.467	27.7667	21.464
107.883	27.2333	22.3205
108.25	27.95	23.1324
109.183	27.7167	23.6581
109.683	27.45	23.6072
110.6	27.9167	23.924
110.583	27.0667	23.6446
111.3	27.75	23.8862
111.467	27.2333	23.9283
112.167	27.45	24.4387
112.7	27.3	19.3875
113.35	27	24.6273
113.167	27.8667	24.488
113.95	27.1333	24.4161
114.383	27.8	24.5556
114.917	27.05	25.1282
106.017	27.0333	19.7298
105.767	26.6833	19.3904
105.9	26.25	18.9563
106.733	26.5833	19.9822
107.983	26.6	21.761
107.533	26.3167	21.4798
108.667	26.9667	22.0337
109.15	26.2333	22.4644
109.2	26.9	23.0927
109.783	26.1667	23.0415
110.633	26.7333	23.4569
110.317	26.3667	22.7792
111.283	27	23.9736
111.617	26.2333	24.2237
112.6	26.9	24.6544
112.4	26.4167	24.565
113.95	26.0833	21.4689
114.167	26.5833	21.4113
114.5	26.3333	24.689
105.183	25.4333	19.5256
106.083	25.1833	23.4067
104.9	25.0833	20.1529
106.083	25.7667	20.1404
106.633	26.1333	21.0152
106.767	25.4333	23.9037
107.55	25.8333	20.7691
107.883	25.4167	23.6299
108.533	25.9667	24.1038
109.4	25.2167	24.8869
110.3	25.3167	24.6195
111.6	25.5333	24.5451
113.033	25.8	24.0831
112.367	25.5833	24.2498
115	25.8667	24.6515
114.317	25.1333	24.9015
115.667	34.45	23.0529
116.333	34.45	23.1368
117.95	34.3	23.1742
117.15	34.2833	23.025
118.317	34.6	22.8239
118.783	34.0833	23.2531
119.133	34.85	22.8354
119.233	34.3	23.0857
115.767	33.8667	23.2144
116.45	33.9667	23.2433
116.55	33.2833	23.5865
116.983	33.6333	23.3095
117.95	33.9333	23.3188
118.217	33.4833	23.6157
118.517	32.9833	23.5867
119.85	33.8	23.3139
120.25	33.7667	23.2334
120.483	33.2	23.3027
115.733	32.8667	23.7888
115.617	32.1667	23.9033
116.783	32.55	24.0286
117.4	32.9167	23.6588
117.667	32.5333	23.7414
118.3	32.3	23.9124
118.9	31.9333	23.861
119.45	32.8	23.6613
120.283	32.85	23.6206
120.567	32.3667	23.6558
120.983	32.0833	23.9987
121.6	32.0667	23.6657
116.5	31.7333	23.8937
116.317	31.4	23.9177
116.95	31.0667	23.9784
117.3	31.7833	24.2381
117.833	31.5833	24.2479
118.517	31.7	24.0358
119.983	31.8833	24.0578
119.483	31.4333	24.2928
120.35	31.6167	24.1006
121	31.4	24.219
120.433	31.0667	24.3359
121.45	31.4	23.9961
115.667	30.7333	24.1139
115.033	30.2333	24.8333
116.3	30.45	24.2767
117.017	30.1	24.5197
117.05	30.5333	24.5615
117.783	30.9667	24.461
118.983	30.6167	23.7273
118.15	30.1333	15.8159
120.05	30.8667	24.3038
120.167	30.2333	24.1344
121.083	30.6167	24.3749
121.267	30.2	24.343
122.45	30.7333	23.4762
122.1	30.0333	23.9606
115.2	29.85	24.8514
115.983	29.5833	19.4029
115.117	29.25	24.464
116.683	29	24.9352
117.717	29.85	23.9812
117.2	29.3	24.5792
118.283	29.7167	24.0336
119.017	29.6167	24.154
119.65	29.1167	24.1851
120.817	29.6	23.9767
120.083	29.3333	24.1071
121.55	29.7833	24.336
121.95	29.2	24.076
115.367	28.8667	24.494
115.917	28.6	24.9599
115.55	28.0667	25.1715
117.583	28.95	24.821
117.217	28.3	24.903
118.9	29	24.3566
118.25	28.6833	24.4494
117.983	28.45	24.4989
119.917	28.45	24.4291
120.717	28.8667	24.3596
121.417	28.6167	24.7511
121.9	28.45	24.3007
121.267	28.0833	24.4227
115.417	27.3333	25.0262
116.65	27.5833	24.7161
116.533	27.2167	24.7326
117.467	27.3333	24.1744
118.033	27.7667	23.956
118.533	27.9167	23.7841
118.117	27.3333	24.372
118.317	27.05	24.5923
119.55	28.1167	24.3031
119.417	27.45	21.2863
120.65	27.7833	24.8189
120.2	27.3333	24.5904
116.017	26.4833	24.4017
116.333	26.85	24.7824
116.633	26.2333	23.6602
117.167	26.9	23.706
118.167	26.6333	24.5248
118.15	26.1667	24.4903
120.017	26.8833	24.868
119.517	26.6667	24.9151
119.283	26.0833	24.812
116.367	25.85	23.844
116.417	25.05	24.441
117.35	25.9667	24.1798
117.417	25.3	24.3496
117.017	25.05	23.5176
118.1	25.7167	17.6647
118.983	26.9167	21.0319
118.7	25.3667	24.9395
119.783	25.5167	25.2019
105.067	24.0667	20.2283
107.033	24.55	23.4155
108.033	24.7	24.7828
107.25	24.1333	24.735
108.1	23.9333	25.1755
109.4	24.35	25.0421
110.517	24.2	24.8132
111.533	24.4167	24.9628
112.367	24.8	25.057
113.6	24.6667	25.0528
113.517	23.8833	25.2385
113.417	24.1833	25.4771
114.817	24.9167	24.5647
114.483	24.3667	24.4267
114.2	24.05	24.7477
115.65	24.95	24.0826
115.25	24.1	24.9474
116.717	24.7333	24.2772
116.7	24.3333	25.0518
116.1	24.2667	25.0473
117.65	24.5	25.2437
118.917	24.9	25.2047
118.067	24.4833	24.9104
105.833	23.4167	22.1476
106.6	23.9	25.1774
106.417	23.1333	22.6102
107.583	23.3167	25.5171
109.233	23.75	25.3772
110.083	23.4	25.6447
111.3	23.4833	25.3189
112.433	23.6333	25.3404
112.45	23.0333	25.7237
113.083	23.7167	25.7518
113.333	23.1667	25.663
113.733	22.9667	25.6613
114.733	23.8	25.2296
113.833	23.3333	25.6502
114.417	23.0833	25.5834
115.767	23.9333	24.9859
115.183	23.6333	24.9029
116.683	23.4	25.7063
116.3	23.0333	25.8275
117.5	23.7833	25.2218
117.033	23.4333	25.5781
106.85	22.3333	25.5637
108.217	22.6333	25.5277
109.3	22.4167	25.6759
110.167	22.65	25.5522
110.933	22.35	25.4429
111.6	22.7	25.678
112.783	22.25	25.7763
113.4	22.5	25.9067
114	22.5333	25.6397
115.367	22.8	25.8434
107.967	21.5333	25.9529
108.617	21.95	26.1638
109.133	21.45	26.3147
109.1	21.0333	26.3793
110.3	21.15	26.2262
111.967	21.8333	25.8875
110.983	21.5333	26.2622
112.767	21.7333	26.1603
110.183	20.3333	25.9303
110.25	20	25.9691
108.617	19.1	26.0254
109.583	19.5167	25.0402
109.833	19.0333	24.4823
110.467	19.2333	26.0459
109.583	18.2167	25.8167
110.033	18.5	26.0258
112.333	16.8333	26.6543
100.75	32.9333	8.49763
88.6333	30.95	5.32996
109.733	34.5167	21.8932
102.55	32.8	8.0749
93.6833	36.8	8.97502
85.8667	47.4333	12.6294
109.533	31.9	18.8408
86.8167	44.1333	16.5279
98.1	32.9833	5.26094
124.717	52.35	14.4105
125.25	45.7	18.4639
120.733	37.9333	20.7944
120.333	36.0667	21.3727
80.0833	32.5	6.33168
100.333	32.2833	7.00021
93.2833	30.6667	5.46111
95.7667	29.8667	13.5541
104.967	25.7833	18.1547
116.183	23.7667	25.3264
90.4	28.9667	6.45479
113.567	22.2833	25.9794
116.567	37.3167	22.3038
108.983	34.9333	19.5584
109.667	26.5667	23.5853
91.1	30.4833	7.36835
115.55	35.0833	22.8671
85.8167	44.2833	17.3247
105.867	34.5667	18.2719
91.1	32.35	4.2848
119.7	30.2167	23.8782
124.117	50.4	15.1898
85.9667	28.1833	8.48841
115.85	23.45	25.3401
132.533	47.6667	17.84
91.95	27.9833	5.93391
102.083	34	7.8999
118.55	37.5833	22.0634
97.4667	28.65	15.5506
112.917	28.2167	24.5439
106.2	35.6667	9.05645
110.783	32.65	22.7662
120.817	30.05	24.3995
121.15	27.8333	24.4948
124.333	51.7	13.8917
113.633	37.7833	18.5179
110.45	34.8833	21.4843
113.067	36.05	17.8494
84.4167	32.15	6.069
81.25	30.2833	8.82512
90.1667	29.4333	10.0882
123.567	52.0333	13.5691
129.433	48.5667	15.4166
118.583	31.15	24.3403
126.517	43.7	18.4877
98.85	25.8667	22.001
87.6	29.0833	9.23717
87.1833	43.45	8.77321
97.8333	29.6667	9.04071
95.8333	30.75	9.72511

## Sheet: Fig. 2
a				b				c				d
lon	lat	trend		year	south	north		lon	lat	trend		year	south	north
126.65	51.7167	0.323546		1979	-0.0208527	-0.81303		121.683	50.4833	0.197357		1979	0.32412	-0.416173
120.183	50.25	0.597497		1980	-0.55987	-0.543906		127.35	49.4333	0.397173		1980	-0.00537756	-0.504308
121.683	50.4833	0.366628		1981	0.170911	-0.160928		125.883	48.05	0.297488		1981	0.348277	0.247423
127.45	50.25	0.440005		1982	-0.729992	-0.395449		124.483	47.8	0.367326		1982	-0.380214	-0.994298
117.317	49.5833	0.560266		1983	-0.245782	-0.897705		123.917	47.3833	0.267533		1983	-0.220989	-0.742067
119.75	49.2167	0.461093		1984	-0.101139	-0.730749		126.967	47.4333	0.401902		1984	0.277672	-0.189356
123.717	49.2	0.544681		1985	-0.315832	-0.434241		125.9	47.1833	0.315005		1985	-0.0254321	-0.0483487
125.233	49.1667	0.435078		1986	-0.319733	-0.657203		128.917	47.7333	0.430265		1986	-0.346401	-0.756273
127.35	49.4333	0.661402		1987	-0.497821	-0.719357		131.983	47.2333	0.453979		1987	-0.196018	-0.536444
116.817	48.6667	0.496396		1988	0.15777	-0.170708		121.217	46.6	0.258035		1988	0.128385	0.598858
118.267	48.2167	0.476905		1989	-0.495277	-0.826191		123.45	46.4	0.324931		1989	-0.477911	-0.55657
122.733	48	0.41239		1990	0.252584	-0.276399		126.967	46.6167	0.337785		1990	0.255822	0.362285
126.517	48.2833	0.317165		1991	-0.0805759	-0.054544		125.317	46.3833	0.387452		1991	0.355373	0.287778
125.883	48.05	0.325477		1992	-0.452702	-0.882315		128.017	46.9833	0.431445		1992	-0.883026	-0.679681
119.933	47.1667	0.552513		1993	-0.501993	-1.13083		130.3	46.7833	0.297659		1993	0.113892	-0.226484
123.183	47.3333	0.297734		1994	0.0807209	0.63889		129.583	46.3	0.413577		1994	0.356275	1.22325
124.483	47.8	0.354166		1995	-0.12606	-0.237598		132.183	46.3167	0.491146		1995	0.245329	0.0638542
123.917	47.3833	0.357803		1996	-0.164895	-0.541141		126.767	45.75	0.371272		1996	0.417458	0.257428
126.967	47.4333	0.220654		1997	-0.450244	0.73738		128.733	45.9667	0.421386		1997	-0.185952	-0.170934
121.217	46.6	0.538263		1998	0.329256	-0.00873689		127.967	45.2167	0.430777		1998	1.12617	1.06045
126.967	46.6167	0.391882		1999	-0.524657	0.368195		130.6	45.75	0.265968		1999	0.195666	0.334734
125.317	46.3833	0.307037		2000	-0.0442791	0.826321		130.933	45.3	0.375984		2000	0.209976	0.621454
128.017	46.9833	0.219765		2001	-0.102096	0.709734		132.967	45.7667	0.452917		2001	0.170971	0.0350382
130.3	46.7833	0.232457		2002	-0.0915347	0.336833		86.8667	47.7	0.263936		2002	0.311098	0.211625
129.583	46.3	0.27923		2003	0.420933	-0.507831		88.0833	47.7333	0.32924		2003	0.239119	-0.154642
132.183	46.3167	0.265291		2004	-0.20655	-0.111672		82.5667	45.1833	0.29701		2004	-0.809733	-0.563461
116.967	45.5167	0.593587		2005	0.326823	0.455301		83.6	45.9333	0.265291		2005	-0.441105	0.141047
122.833	45.6333	0.412881		2006	0.69208	0.559652		84.85	45.6167	0.599138		2006	-0.0271964	0.151501
124.267	45.5	0.289925		2007	0.374043	0.473255		88.1167	43.8833	0.273519		2007	-0.12866	-0.2357
124.017	45	0.380652		2008	-0.18368	0.138022		88.3167	43.35	0.382157		2008	-0.721053	-0.285794
124.867	45.0833	0.293117		2009	0.455031	-0.0419831		84.15	43.0333	0.277475		2009	-0.378064	-1.05856
126.767	45.75	0.463749		2010	0.23641	0.804045		86.5667	42.0833	0.273279		2010	-0.36324	0.441763
128.733	45.9667	0.299423		2011	0.302465	0.484657		89.2	42.9333	-0.560986		2011	-0.753752	-0.00630698
127.967	45.2167	0.435522		2012	0.306414	0.268031		80.2333	41.1667	-0.398969		2012	-0.29904	0.322074
130.6	45.75	0.307967		2013	0.96948	0.583662		82.7833	41.2333	0.286563		2013	-0.322748	0.781528
130.933	45.3	0.217089		2014	-0.100827	0.0908211		76.1667	39.7167	0.389618		2014	0.00575511	-0.53512
132.967	45.7667	0.279078		2015	-0.271124	0.146969		75.25	39.7167	0.249914		2015	-0.44906	-0.67638
86.4	48.05	0.344816		2016	0.659118	0.801922		75.9833	39.4667	-0.444868		2016	0.946661	0.689743
86.8667	47.7	0.371683		2017	0.375593	0.74589		79.05	40.5	0.955896		2017	0.70846	0.253366
87.4667	47.1167	0.494605		2018	0.56337	1.17181		81.2667	40.55	0.403836		2018	0.799859	1.52441
88.0833	47.7333	0.231491						95.1333	43.7667	0.27106
89.5167	46.9833	0.449077						94.7	43.2667	0.191444
83	46.7333	0.416059						94.6667	41.5333	0.321105
85.7167	46.7833	0.378167						99.8333	39.3667	-0.32355
82.0667	44.9	0.359106						93.3333	38.75	0.272718
83.6	45.9333	0.354806						102.667	37.9167	-0.28611
82.9	44.6	0.524067						102.867	37.2	0.348583
88.1167	43.8833	0.235617						94.9	36.4167	0.308148
88.3167	43.35	0.247365						98.1	36.3	0.40794
88.2167	42.2333	0.372851						100.617	36.2667	0.209815
84.15	43.0333	0.307485						101.75	36.7167	0.26868
86.5667	42.0833	0.230989						93.0833	35.2167	0.253567
89.2	42.9333	0.602017						99.9833	35.5833	0.275888
80.2333	41.1667	0.539198						100.75	35.5833	0.167806
82.7833	41.2333	0.234219						103.85	35.35	0.281532
86.1333	41.75	0.383804						105	35.3833	0.390457
75.9833	39.4667	0.321593						114.7	41.15	0.24003
79.05	40.5	-0.413903						109.85	40.6667	0.347003
87.7	40.6333	0.578407						111.683	40.8167	-0.471474
77.6333	38.9167	0.175496						113.333	40.1	0.281447
77.2667	38.4333	0.271203						107.983	39.1	0.327104
78.2833	37.6167	0.340376						113.517	38.95	1.18058
79.9333	37.1333	0.480036						106.183	37.9833	-0.527884
82.7167	37.0667	0.446039						106.2	38.4667	-0.386915
85.55	38.15	0.513989						107.383	37.8	0.308197
81.65	36.85	0.304769						109.233	37.9333	0.462404
93.05	43.6	0.829061						110.217	37.5	0.408839
95.1333	43.7667	0.559628						105.9	36.9667	0.468442
94.7	43.2667	0.614594						112.25	36.1667	0.310599
93.5167	42.8167	0.458916						107.8	35.2	0.295047
94.6667	41.5333	0.703156						109.5	35.8167	0.395332
97.0333	41.8	0.677334						111.667	35.2833	0.362985
98.4833	39.7667	0.48243						126	44.9667	0.286679
99.8333	39.3667	0.770972						131.167	44.3833	0.384432
93.3333	38.75	0.511269						129.783	43.3	0.39877
100.433	38.9333	0.765579						122.55	42.3833	0.327659
101.967	38.2333	0.603511						124.117	42.7833	0.267471
102.667	37.9167	0.759121						124.917	42.1	0.24825
103.083	38.6333	0.577194						126.817	42.35	0.250664
102.867	37.2	0.49714						127.5	42.15	0.227745
104.05	37.1833	0.560368						120.433	41.55	0.335667
94.9	36.4167	0.539841						122.85	41.9667	0.36392
96.4167	36.4333	0.654956						123.783	41.3167	0.267329
98.1	36.3	0.293602						128.183	41.4167	0.310574
100.617	36.2667	0.479947						119.517	39.85	0.657176
101.433	36.0333	0.61929						120.3	40.3333	0.311372
102.85	36.3167	0.611234						122.067	41.0167	0.321817
103.933	36.35	0.563327						122.167	40.65	0.314212
104.683	36.5667	0.68203						122.15	40.1667	0.301742
93.0833	35.2167	0.483463						123.283	40.2833	0.312251
99.9833	35.5833	0.355244						124.783	40.7167	0.341517
100.75	35.5833	0.341451						118.883	39.4333	0.261643
102.017	35.5167	0.683202						117.35	38.3667	0.323738
104.15	35.8667	0.4611						121.633	38.9	0.324983
103.183	35.5833	0.548176						122.7	37.4	0.352272
103.85	35.35	0.331852						117.1	36.25	0.417554
105	35.3833	0.367882						118.167	36.1833	0.466832
111.967	43.65	0.672961						121.183	36.7833	0.349534
114.15	44.6167	0.621626						116.85	35.5667	0.538892
110.133	42.5333	0.535133						92.4333	34.2167	0.239054
114.95	44.0167	0.611417						95.7833	34.1333	0.174856
108.517	41.5667	0.562836						98.2167	34.9167	0.170991
110.433	41.7	0.571152						97.1333	33.8	0.169549
111.683	41.5333	0.493901						100.25	34.4667	0.1314
114	41.9	0.516259						99.65	33.75	0.14929
114.7	41.15	0.504736						101.6	34.7333	0.165216
109.85	40.6667	0.430769						101.483	33.4333	0.177994
111.683	40.8167	0.340649						102.967	33.5833	0.1395
112.45	40	0.407992						102.9	35	0.239625
113.067	41.0333	0.519504						103.333	29.5167	0.198664
113.333	40.1	0.311649						98.9167	28.4833	0.311385
114.05	40.4333	0.426381						101.267	27.9333	0.26616
107.367	40.7333	0.346648						103.583	28.2667	0.670969
106.767	39.2167	0.539416						98.6667	27.75	0.31166
107.983	39.1	0.32473						99.2833	27.1667	0.167365
109.983	39.8333	0.52918						102.25	26.65	-0.303932
111.15	39.3833	0.325745						104.467	25.7167	-0.619274
112.433	39.3667	0.425669						102.55	24.3333	-0.243245
113.517	38.95	2.06085						99.4	23.55	-0.153547
114.567	39.8333	0.568089						101.983	23.6	-0.346193
114.183	39.45	0.342241						107.317	34.0333	0.365874
106.183	37.9833	0.868358						110.083	34.4833	0.416606
106.2	38.4667	0.602588						114.3	34.7833	-0.360713
106.7	38.8	0.28766						106.15	33.3167	0.500069
109.783	38.2667	0.250719						106.933	33.6333	0.283099
110.433	38.8167	0.355153						107.033	33.0667	0.3678
111.817	38.9167	0.289866						107.983	33.5167	0.828629
111.133	38.4667	0.427741						109.967	33.8667	0.356394
112.717	38.7333	0.431136						109.15	33.4333	0.74478
105.183	37.5333	0.602465						110.9	33.5333	0.345011
105.683	37.4833	0.697074						112.583	33.0333	-0.320775
107.383	37.8	0.284859						106.25	32.8333	0.384112
107.583	37.5833	0.514502						108.267	33.05	0.551434
108.8	37.6167	0.575409						107.9	32.5333	0.297774
108.167	36.9167	0.30948						110.767	32.0333	0.422909
109.233	37.9333	0.317375						106.767	31.8667	-0.431143
110.217	37.5	0.223358						109.533	31.0167	1.03598
111.1	37.5	0.477665						113.333	31.6167	0.294517
112.55	37.7833	0.466019						114.117	31.5667	0.250179
112.533	37.4333	0.34282						105.55	30.5	-0.43577
114.5	37.0667	0.214051						108.4	30.7667	-0.518211
105.65	36.5667	0.480399						110.667	30.2	0.981267
105.9	36.9667	0.396785						107.733	29.85	-0.651326
106.267	36	0.660061						108.783	29.5333	-0.263225
107.3	36.5833	0.443938						111.367	29.5833	0.469115
110.667	36.1	0.433262						114.583	29.0333	0.278127
111.917	37.0333	0.437613						106.65	29.0167	-0.516469
111.5	36.0667	0.587933						108.767	28.8333	-0.271529
113.033	36.5167	0.231084						111.683	29.05	-0.554426
105.717	35.9667	0.533476						112.367	28.85	-0.278535
106.667	35.55	0.447359						113.567	28.7167	-0.531366
107.633	35.7333	0.576391						105.283	27.3	0.194973
107.8	35.2	0.301822						107.883	27.2333	-0.335542
109.5	35.8167	0.324819						111.3	27.75	-0.400589
109.583	34.95	0.51606						112.7	27.3	0.246041
111.367	35.65	0.403706						113.95	27.1333	-0.26424
112.4	35.4833	0.291589						114.383	27.8	0.222058
113.883	35.3167	0.482003						114.917	27.05	0.25561
117.633	44.5667	0.463792						106.017	27.0333	0.219155
120.9	44.5667	0.552873						108.667	26.9667	-0.215466
119.4	43.9833	0.675295						112.4	26.4167	-0.282219
123.067	44.8	0.349591						114.167	26.5833	0.453318
123.967	44.25	0.374354						106.767	25.4333	0.209403
126	44.9667	0.293073						107.55	25.8333	0.183333
129.6	44.5667	0.241224						110.3	25.3167	-0.242333
116.117	43.95	0.490236						113.033	25.8	-0.350566
118.067	43.6	0.433294						116.333	34.45	0.60123
121.283	43.6	0.365142						119.133	34.85	0.321973
122.267	43.6	0.401667						120.25	33.7667	0.416858
123.533	43.5	0.215574						120.283	32.85	0.335589
124.333	43.1667	0.227321						120.983	32.0833	0.412099
125.217	43.9	0.348425						116.95	31.0667	0.304644
125.633	43.55	0.212963						117.3	31.7833	0.49279
127.333	43.7	0.239284						119.483	31.4333	-0.281347
128.2	43.3667	0.504143						120.35	31.6167	-0.256976
129.783	43.3	0.265353						121.45	31.4	-0.269411
116.467	42.1833	0.429198						118.15	30.1333	0.387835
119.017	42.9333	0.297254						121.267	30.2	-0.296914
122.55	42.3833	0.284286						115.983	29.5833	0.400421
124.117	42.7833	0.336014						119.65	29.1167	-0.361482
124.05	42.5333	0.309874						120.083	29.3333	-0.558476
125.083	42.9167	0.324121						121.55	29.7833	-0.214676
126.05	42.9667	0.216265						115.917	28.6	-0.28718
125.633	42.5333	0.285646						115.55	28.0667	-0.44476
126.75	42.9833	0.281406						117.217	28.3	0.396419
126.817	42.35	0.218215						119.917	28.45	-0.31792
127.5	42.15	0.184259						120.717	28.8667	-0.629318
128.117	42.4167	0.197954						121.9	28.45	0.354487
129	42.5333	0.33466						121.267	28.0833	0.293929
122.85	41.9667	0.220261						115.417	27.3333	-0.257627
123	41.0833	0.490979						116.65	27.5833	-0.247051
123.783	41.3167	0.30755						117.467	27.3333	-0.20808
124.083	41.9167	0.230449						119.417	27.45	0.179034
125.05	41.7333	0.25288						120.2	27.3333	-0.437575
125.9	41.6833	0.277272						116.333	26.85	0.418918
128.183	41.4167	0.771104						118.1	25.7167	0.273961
115.967	40.45	0.50134						119.783	25.5167	0.266249
116.867	40.3833	0.364369						108.1	23.9333	0.2156
117.95	40.2	0.559511						110.517	24.2	-0.28553
118.95	40.4167	0.313233						115.65	24.95	0.34151
120.3	40.3333	0.219407						106.417	23.1333	-0.24008
120.7	40.5833	0.232436						107.583	23.3167	-0.332291
122.067	41.0167	0.249896						115.767	23.9333	0.238481
122.167	40.65	0.21041						116.3	23.0333	0.440258
122.15	40.1667	0.287988						117.033	23.4333	0.550119
123.283	40.2833	0.221812						112.783	22.25	0.196818
124.783	40.7167	0.242727						112.767	21.7333	0.335375
124.333	40.05	0.275422						110.25	20	-0.306595
116.467	39.8	0.491833						102.55	32.8	0.152404
116.383	39.1167	0.301886						93.6833	36.8	0.422825
117.283	39.7333	0.325969						124.717	52.35	0.347431
117.05	39.0833	0.297195						125.25	45.7	0.452783
118.1	39.65	0.363496						120.333	36.0667	0.346107
118.883	39.4333	0.556361						100.333	32.2833	0.174596
122.583	39.2667	0.240916						113.567	22.2833	0.218096
122.95	39.7167	0.311033						91.1	30.4833	0.148059
115.733	38.2333	0.195034						119.7	30.2167	-0.631998
116.55	38.0833	0.277389						124.117	50.4	0.26514
117.717	39.05	0.352003						102.083	34	0.217647
117.35	38.3667	0.303517						112.917	28.2167	-0.394201
121.633	38.9	0.336812						106.2	35.6667	0.231118
115.383	37.3667	0.21992						120.817	30.05	0.253703
117.533	37.5	0.282694						124.333	51.7	0.304314
117.55	36.6833	0.295816						84.4167	32.15	0.284731
120.333	37.6333	0.493836						123.567	52.0333	0.356086
122.7	37.4	0.200678						87.1833	43.45	0.433077
115.633	36.2333	0.30389
117.1	36.25	0.221487
118.167	36.1833	0.324945
119.95	36.7667	0.347851
119.2	36.75	0.32624
121.183	36.7833	0.407195
116.85	35.5667	0.218559
117.967	35.2667	0.346233
118.833	35.5667	0.402434
119.533	35.4333	0.255271
92.0667	31.4833	0.501546
87.0833	28.6333	0.23383
89.6	28.9167	0.261578
92.4333	34.2167	0.485671
95.3	32.9	0.491812
95.7833	34.1333	0.58211
97.0167	33.0167	0.380983
98.2167	34.9167	0.537311
97.1333	33.8	0.529039
100.25	34.4667	0.442388
99.65	33.75	0.48112
101.6	34.7333	0.442836
101.483	33.4333	0.474614
102.967	33.5833	0.524201
102.9	35	0.429682
104.017	34.4333	0.513216
104.917	33.4	0.516107
95.6	31.4167	0.281865
96.4833	32.2	0.47986
97.1667	31.15	0.223875
98.5833	31.8	0.287636
100	31.6167	0.384365
101.117	30.9833	0.200197
102.233	31.9	0.275751
103.567	32.65	0.25331
103.867	30.75	0.312199
103.667	31	0.468781
100.317	30.9333	0.145757
100.267	30	0.331893
94.3333	29.6667	0.313448
100.3	29.05	0.232078
101.967	30.05	0.248284
103.333	29.5167	0.233301
103.75	29.5667	0.43402
98.9167	28.4833	0.51197
101.267	27.9333	0.605549
101.5	29	0.177249
102.517	28.65	0.13235
102.85	28	0.149541
103.583	28.2667	0.701958
104.6	28.8	0.368338
98.6667	27.75	0.085686
99.7	27.8333	0.214805
99.2833	27.1667	0.147837
102.267	27.9	0.156054
103.717	27.35	0.236186
100.217	26.85	0.180924
102.25	26.65	0.149853
104.283	26.8667	0.281446
98.5	25.0167	0.155884
99.1833	25.1167	0.301049
100.183	25.7	0.126815
102.65	25	0.291841
104.467	25.7167	-0.53364
100.867	24.4667	0.174742
102.55	24.3333	0.11261
103.767	24.5333	0.0880669
99.4	23.55	0.182057
100.083	23.8833	0.214225
99.9333	22.5667	0.179325
100.967	22.7833	0.294196
101.567	21.4833	0.112175
101.85	22.5833	0.186646
104.333	23.6167	0.121888
106.833	34.9	0.406545
107.383	34.5167	0.503743
107.317	34.0333	0.452074
108.15	34.7	0.431245
108.217	34.25	0.393837
110.083	34.4833	0.383747
108.717	34.4	0.539424
111.2	34.8	0.343873
112.433	34.8167	0.313536
113.65	34.7167	0.593965
114.3	34.7833	0.437391
106.15	33.3167	0.35995
106.933	33.6333	0.34428
107.033	33.0667	0.588219
107.983	33.5167	0.768271
109.967	33.8667	0.256348
109.15	33.4333	0.379488
110.9	33.5333	0.228042
111.5	33.3	0.369489
112.583	33.0333	0.344984
113.05	33.8833	0.340161
114.517	33.7833	0.37883
105.85	32.4333	0.214624
106.25	32.8333	0.175574
108.267	33.05	0.249177
108.033	32.0667	0.352017
107.9	32.5333	0.212627
109.033	32.7167	0.327169
110.417	33	0.235765
110.767	32.0333	0.199797
111.667	32.3833	0.227741
112.167	32.0333	0.213896
112.75	32.15	0.465859
113.417	32.3833	0.263466
114.017	33	0.236985
114.05	32.1333	0.310374
105.967	31.5833	0.406444
106.767	31.8667	0.243436
107.5	31.2	0.421
109.533	31.0167	0.823331
112.567	31.1667	0.372526
114.117	31.5667	0.269857
115.017	31.1833	0.253339
106.1	30.7833	0.359947
108.4	30.7667	0.486307
108.933	30.2833	0.2266
109.467	30.2833	0.251769
110.667	30.2	0.725591
112.15	30.35	0.268575
113.95	30.9	0.29786
113.167	30.6667	0.340673
114.05	30.6	0.269906
105.7	29.7	0.295284
106.283	29.9667	0.337734
106.467	29.5833	0.476045
106.25	29.2833	0.392193
107.067	29.8333	0.492341
107.733	29.85	0.434805
109.417	29.5333	0.192687
111.367	29.5833	0.303711
112.9	29.8333	0.490984
112.4	29.3667	0.410636
113.45	29.8167	0.238042
106.833	28.1333	0.208665
105.433	28.1667	0.305926
112.367	28.85	0.323754
112.883	28.6833	0.271785
105.283	27.3	0.179895
107.467	27.7667	0.249052
112.167	27.45	0.204634
113.167	27.8667	0.212948
114.917	27.05	0.188315
106.017	27.0333	0.189165
105.767	26.6833	0.238016
106.733	26.5833	-0.340297
107.533	26.3167	-0.378365
108.667	26.9667	0.159078
109.15	26.2333	0.166181
109.783	26.1667	0.13477
105.183	25.4333	0.130768
106.083	25.1833	0.217618
104.9	25.0833	0.103479
106.083	25.7667	0.111738
106.633	26.1333	0.212726
107.55	25.8333	0.0974386
107.883	25.4167	0.172307
108.533	25.9667	0.155098
110.3	25.3167	0.190896
115.667	34.45	0.195404
117.95	34.3	0.270914
117.15	34.2833	0.379001
118.783	34.0833	0.314703
119.133	34.85	0.272195
119.233	34.3	0.323236
115.767	33.8667	0.367762
116.45	33.9667	0.342977
116.983	33.6333	0.368366
117.95	33.9333	0.319095
118.217	33.4833	0.292064
118.517	32.9833	0.342009
119.85	33.8	0.330277
120.25	33.7667	0.352024
120.483	33.2	0.385978
115.617	32.1667	0.227277
116.783	32.55	0.24599
117.667	32.5333	0.31782
118.3	32.3	0.248409
118.9	31.9333	0.354777
119.45	32.8	0.557177
120.283	32.85	0.417159
120.567	32.3667	0.335793
120.983	32.0833	0.416994
121.6	32.0667	0.461271
116.317	31.4	0.256633
117.3	31.7833	0.358097
118.517	31.7	0.31425
119.483	31.4333	0.51619
120.35	31.6167	0.55026
121	31.4	0.678612
120.433	31.0667	0.423371
121.45	31.4	0.571897
117.783	30.9667	0.357894
118.983	30.6167	0.292745
118.15	30.1333	0.290573
120.05	30.8667	0.383012
120.167	30.2333	0.496451
121.083	30.6167	0.439813
121.267	30.2	0.591512
122.45	30.7333	0.19781
122.1	30.0333	0.343012
115.2	29.85	0.259027
115.983	29.5833	0.163998
116.683	29	0.248025
117.717	29.85	0.267321
117.2	29.3	0.294511
118.283	29.7167	0.331877
119.65	29.1167	0.361797
120.817	29.6	0.347776
120.083	29.3333	0.296269
121.55	29.7833	0.477634
121.95	29.2	0.240771
115.917	28.6	0.26702
115.55	28.0667	0.337366
119.917	28.45	0.290322
120.717	28.8667	0.317709
121.417	28.6167	0.536653
121.9	28.45	0.363225
121.267	28.0833	0.238126
118.033	27.7667	0.206468
119.55	28.1167	0.181937
119.417	27.45	0.221393
120.65	27.7833	0.268452
120.2	27.3333	0.23275
116.633	26.2333	0.154541
117.167	26.9	0.197137
118.15	26.1667	0.164833
119.517	26.6667	0.301747
119.283	26.0833	0.213191
116.367	25.85	0.210143
116.417	25.05	0.123534
117.417	25.3	0.16599
118.1	25.7167	0.194414
119.783	25.5167	0.267919
105.067	24.0667	0.239699
113.6	24.6667	-0.186297
114.817	24.9167	0.219255
114.483	24.3667	0.266177
118.917	24.9	0.212698
118.067	24.4833	0.207111
105.833	23.4167	0.136432
106.417	23.1333	0.215351
107.583	23.3167	0.225137
112.433	23.6333	0.178792
113.733	22.9667	0.110855
114.417	23.0833	0.121025
115.183	23.6333	0.105626
116.683	23.4	0.436045
116.3	23.0333	0.250834
117.033	23.4333	0.240335
108.217	22.6333	-0.142
112.783	22.25	0.249428
113.4	22.5	0.211125
114	22.5333	0.157115
115.367	22.8	0.225464
108.617	21.95	0.168645
109.133	21.45	0.102571
112.767	21.7333	0.145437
110.183	20.3333	0.172531
108.617	19.1	0.0919314
109.583	19.5167	0.180797
109.833	19.0333	0.230333
110.467	19.2333	0.237657
100.75	32.9333	0.334614
102.55	32.8	0.386557
93.6833	36.8	0.551433
109.533	31.9	0.219593
86.8167	44.1333	0.445252
98.1	32.9833	0.47917
124.717	52.35	0.379778
125.25	45.7	0.324678
120.733	37.9333	0.267157
120.333	36.0667	0.276581
80.0833	32.5	0.540072
100.333	32.2833	0.347152
95.7667	29.8667	0.330373
113.567	22.2833	0.224848
116.567	37.3167	0.243331
108.983	34.9333	0.317159
91.1	30.4833	0.307574
105.867	34.5667	0.411038
124.117	50.4	0.411991
85.9667	28.1833	0.114539
102.083	34	0.492668
118.55	37.5833	0.421039
97.4667	28.65	0.137429
112.917	28.2167	0.269553
106.2	35.6667	0.385691
110.783	32.65	0.246906
120.817	30.05	0.292926
124.333	51.7	0.284578
110.45	34.8833	0.351627
84.4167	32.15	0.43688
81.25	30.2833	0.275761
123.567	52.0333	0.341009
118.583	31.15	0.386771
126.517	43.7	0.252632
98.85	25.8667	0.168514
87.6	29.0833	0.222262
87.1833	43.45	1.37134
97.8333	29.6667	0.195235
95.8333	30.75	0.364312

## Sheet: Fig. 3
lon
70	70.25	70.5	70.75	71	71.25	71.5	71.75	72	72.25	72.5	72.75	73	73.25	73.5	73.75	74	74.25	74.5	74.75	75	75.25	75.5	75.75	76	76.25	76.5	76.75	77	77.25	77.5	77.75	78	78.25	78.5	78.75	79	79.25	79.5	79.75	80	80.25	80.5	80.75	81	81.25	81.5	81.75	82	82.25
70	70.25	70.5	70.75	71	71.25	71.5	71.75	72	72.25	72.5	72.75	73	73.25	73.5	73.75	74	74.25	74.5	74.75	75	75.25	75.5	75.75	76	76.25	76.5	76.75	77	77.25	77.5	77.75	78	78.25	78.5	78.75	79	79.25	79.5	79.75	80	80.25	80.5	80.75	81	81.25	81.5	81.75	82	82.25
70	70.25	70.5	70.75	71	71.25	71.5	71.75	72	72.25	72.5	72.75	73	73.25	73.5	73.75	74	74.25	74.5	74.75	75	75.25	75.5	75.75	76	76.25	76.5	76.75	77	77.25	77.5	77.75	78	78.25	78.5	78.75	79	79.25	79.5	79.75	80	80.25	80.5	80.75	81	81.25	81.5	81.75	82	82.25
70	70.25	70.5	70.75	71	71.25	71.5	71.75	72	72.25	72.5	72.75	73	73.25	73.5	73.75	74	74.25	74.5	74.75	75	75.25	75.5	75.75	76	76.25	76.5	76.75	77	77.25	77.5	77.75	78	78.25	78.5	78.75	79	79.25	79.5	79.75	80	80.25	80.5	80.75	81	81.25	81.5	81.75	82	82.25
70	70.25	70.5	70.75	71	71.25	71.5	71.75	72	72.25	72.5	72.75	73	73.25	73.5	73.75	74	74.25	74.5	74.75	75	75.25	75.5	75.75	76	76.25	76.5	76.75	77	77.25	77.5	77.75	78	78.25	78.5	78.75	79	79.25	79.5	79.75	80	80.25	80.5	80.75	81	81.25	81.5	81.75	82	82.25
70	70.25	70.5	70.75	71	71.25	71.5	71.75	72	72.25	72.5	72.75	73	73.25	73.5	73.75	74	74.25	74.5	74.75	75	75.25	75.5	75.75	76	76.25	76.5	76.75	77	77.25	77.5	77.75	78	78.25	78.5	78.75	79	79.25	79.5	79.75	80	80.25	80.5	80.75	81	81.25	81.5	81.75	82	82.25
70	70.25	70.5	70.75	71	71.25	71.5	71.75	72	72.25	72.5	72.75	73	73.25	73.5	73.75	74	74.25	74.5	74.75	75	75.25	75.5	75.75	76	76.25	76.5	76.75	77	77.25	77.5	77.75	78	78.25	78.5	78.75	79	79.25	79.5	79.75	80	80.25	80.5	80.75	81	81.25	81.5	81.75	82	82.25
70	70.25	70.5	70.75	71	71.25	71.5	71.75	72	72.25	72.5	72.75	73	73.25	73.5	73.75	74	74.25	74.5	74.75	75	75.25	75.5	75.75	76	76.25	76.5	76.75	77	77.25	77.5	77.75	78	78.25	78.5	78.75	79	79.25	79.5	79.75	80	80.25	80.5	80.75	81	81.25	81.5	81.75	82	82.25
70	70.25	70.5	70.75	71	71.25	71.5	71.75	72	72.25	72.5	72.75	73	73.25	73.5	73.75	74	74.25	74.5	74.75	75	75.25	75.5	75.75	76	76.25	76.5	76.75	77	77.25	77.5	77.75	78	78.25	78.5	78.75	79	79.25	79.5	79.75	80	80.25	80.5	80.75	81	81.25	81.5	81.75	82	82.25
70	70.25	70.5	70.75	71	71.25	71.5	71.75	72	72.25	72.5	72.75	73	73.25	73.5	73.75	74	74.25	74.5	74.75	75	75.25	75.5	75.75	76	76.25	76.5	76.75	77	77.25	77.5	77.75	78	78.25	78.5	78.75	79	79.25	79.5	79.75	80	80.25	80.5	80.75	81	81.25	81.5	81.75	82	82.25
70	70.25	70.5	70.75	71	71.25	71.5	71.75	72	72.25	72.5	72.75	73	73.25	73.5	73.75	74	74.25	74.5	74.75	75	75.25	75.5	75.75	76	76.25	76.5	76.75	77	77.25	77.5	77.75	78	78.25	78.5	78.75	79	79.25	79.5	79.75	80	80.25	80.5	80.75	81	81.25	81.5	81.75	82	82.25
70	70.25	70.5	70.75	71	71.25	71.5	71.75	72	72.25	72.5	72.75	73	73.25	73.5	73.75	74	74.25	74.5	74.75	75	75.25	75.5	75.75	76	76.25	76.5	76.75	77	77.25	77.5	77.75	78	78.25	78.5	78.75	79	79.25	79.5	79.75	80	80.25	80.5	80.75	81	81.25	81.5	81.75	82	82.25
70	70.25	70.5	70.75	71	71.25	71.5	71.75	72	72.25	72.5	72.75	73	73.25	73.5	73.75	74	74.25	74.5	74.75	75	75.25	75.5	75.75	76	76.25	76.5	76.75	77	77.25	77.5	77.75	78	78.25	78.5	78.75	79	79.25	79.5	79.75	80	80.25	80.5	80.75	81	81.25	81.5	81.75	82	82.25
70	70.25	70.5	70.75	71	71.25	71.5	71.75	72	72.25	72.5	72.75	73	73.25	73.5	73.75	74	74.25	74.5	74.75	75	75.25	75.5	75.75	76	76.25	76.5	76.75	77	77.25	77.5	77.75	78	78.25	78.5	78.75	79	79.25	79.5	79.75	80	80.25	80.5	80.75	81	81.25	81.5	81.75	82	82.25
70	70.25	70.5	70.75	71	71.25	71.5	71.75	72	72.25	72.5	72.75	73	73.25	73.5	73.75	74	74.25	74.5	74.75	75	75.25	75.5	75.75	76	76.25	76.5	76.75	77	77.25	77.5	77.75	78	78.25	78.5	78.75	79	79.25	79.5	79.75	80	80.25	80.5	80.75	81	81.25	81.5	81.75	82	82.25
70	70.25	70.5	70.75	71	71.25	71.5	71.75	72	72.25	72.5	72.75	73	73.25	73.5	73.75	74	74.25	74.5	74.75	75	75.25	75.5	75.75	76	76.25	76.5	76.75	77	77.25	77.5	77.75	78	78.25	78.5	78.75	79	79.25	79.5	79.75	80	80.25	80.5	80.75	81	81.25	81.5	81.75	82	82.25
70	70.25	70.5	70.75	71	71.25	71.5	71.75	72	72.25	72.5	72.75	73	73.25	73.5	73.75	74	74.25	74.5	74.75	75	75.25	75.5	75.75	76	76.25	76.5	76.75	77	77.25	77.5	77.75	78	78.25	78.5	78.75	79	79.25	79.5	79.75	80	80.25	80.5	80.75	81	81.25	81.5	81.75	82	82.25
70	70.25	70.5	70.75	71	71.25	71.5	71.75	72	72.25	72.5	72.75	73	73.25	73.5	73.75	74	74.25	74.5	74.75	75	75.25	75.5	75.75	76	76.25	76.5	76.75	77	77.25	77.5	77.75	78	78.25	78.5	78.75	79	79.25	79.5	79.75	80	80.25	80.5	80.75	81	81.25	81.5	81.75	82	82.25
70	70.25	70.5	70.75	71	71.25	71.5	71.75	72	72.25	72.5	72.75	73	73.25	73.5	73.75	74	74.25	74.5	74.75	75	75.25	75.5	75.75	76	76.25	76.5	76.75	77	77.25	77.5	77.75	78	78.25	78.5	78.75	79	79.25	79.5	79.75	80	80.25	80.5	80.75	81	81.25	81.5	81.75	82	82.25
70	70.25	70.5	70.75	71	71.25	71.5	71.75	72	72.25	72.5	72.75	73	73.25	73.5	73.75	74	74.25	74.5	74.75	75	75.25	75.5	75.75	76	76.25	76.5	76.75	77	77.25	77.5	77.75	78	78.25	78.5	78.75	79	79.25	79.5	79.75	80	80.25	80.5	80.75	81	81.25	81.5	81.75	82	82.25
70	70.25	70.5	70.75	71	71.25	71.5	71.75	72	72.25	72.5	72.75	73	73.25	73.5	73.75	74	74.25	74.5	74.75	75	75.25	75.5	75.75	76	76.25	76.5	76.75	77	77.25	77.5	77.75	78	78.25	78.5	78.75	79	79.25	79.5	79.75	80	80.25	80.5	80.75	81	81.25	81.5	81.75	82	82.25
70	70.25	70.5	70.75	71	71.25	71.5	71.75	72	72.25	72.5	72.75	73	73.25	73.5	73.75	74	74.25	74.5	74.75	75	75.25	75.5	75.75	76	76.25	76.5	76.75	77	77.25	77.5	77.75	78	78.25	78.5	78.75	79	79.25	79.5	79.75	80	80.25	80.5	80.75	81	81.25	81.5	81.75	82	82.25
70	70.25	70.5	70.75	71	71.25	71.5	71.75	72	72.25	72.5	72.75	73	73.25	73.5	73.75	74	74.25	74.5	74.75	75	75.25	75.5	75.75	76	76.25	76.5	76.75	77	77.25	77.5	77.75	78	78.25	78.5	78.75	79	79.25	79.5	79.75	80	80.25	80.5	80.75	81	81.25	81.5	81.75	82	82.25
70	70.25	70.5	70.75	71	71.25	71.5	71.75	72	72.25	72.5	72.75	73	73.25	73.5	73.75	74	74.25	74.5	74.75	75	75.25	75.5	75.75	76	76.25	76.5	76.75	77	77.25	77.5	77.75	78	78.25	78.5	78.75	79	79.25	79.5	79.75	80	80.25	80.5	80.75	81	81.25	81.5	81.75	82	82.25
70	70.25	70.5	70.75	71	71.25	71.5	71.75	72	72.25	72.5	72.75	73	73.25	73.5	73.75	74	74.25	74.5	74.75	75	75.25	75.5	75.75	76	76.25	76.5	76.75	77	77.25	77.5	77.75	78	78.25	78.5	78.75	79	79.25	79.5	79.75	80	80.25	80.5	80.75	81	81.25	81.5	81.75	82	82.25
70	70.25	70.5	70.75	71	71.25	71.5	71.75	72	72.25	72.5	72.75	73	73.25	73.5	73.75	74	74.25	74.5	74.75	75	75.25	75.5	75.75	76	76.25	76.5	76.75	77	77.25	77.5	77.75	78	78.25	78.5	78.75	79	79.25	79.5	79.75	80	80.25	80.5	80.75	81	81.25	81.5	81.75	82	82.25
70	70.25	70.5	70.75	71	71.25	71.5	71.75	72	72.25	72.5	72.75	73	73.25	73.5	73.75	74	74.25	74.5	74.75	75	75.25	75.5	75.75	76	76.25	76.5	76.75	77	77.25	77.5	77.75	78	78.25	78.5	78.75	79	79.25	79.5	79.75	80	80.25	80.5	80.75	81	81.25	81.5	81.75	82	82.25
70	70.25	70.5	70.75	71	71.25	71.5	71.75	72	72.25	72.5	72.75	73	73.25	73.5	73.75	74	74.25	74.5	74.75	75	75.25	75.5	75.75	76	76.25	76.5	76.75	77	77.25	77.5	77.75	78	78.25	78.5	78.75	79	79.25	79.5	79.75	80	80.25	80.5	80.75	81	81.25	81.5	81.75	82	82.25
70	70.25	70.5	70.75	71	71.25	71.5	71.75	72	72.25	72.5	72.75	73	73.25	73.5	73.75	74	74.25	74.5	74.75	75	75.25	75.5	75.75	76	76.25	76.5	76.75	77	77.25	77.5	77.75	78	78.25	78.5	78.75	79	79.25	79.5	79.75	80	80.25	80.5	80.75	81	81.25	81.5	81.75	82	82.25
70	70.25	70.5	70.75	71	71.25	71.5	71.75	72	72.25	72.5	72.75	73	73.25	73.5	73.75	74	74.25	74.5	74.75	75	75.25	75.5	75.75	76	76.25	76.5	76.75	77	77.25	77.5	77.75	78	78.25	78.5	78.75	79	79.25	79.5	79.75	80	80.25	80.5	80.75	81	81.25	81.5	81.75	82	82.25
70	70.25	70.5	70.75	71	71.25	71.5	71.75	72	72.25	72.5	72.75	73	73.25	73.5	73.75	74	74.25	74.5	74.75	75	75.25	75.5	75.75	76	76.25	76.5	76.75	77	77.25	77.5	77.75	78	78.25	78.5	78.75	79	79.25	79.5	79.75	80	80.25	80.5	80.75	81	81.25	81.5	81.75	82	82.25
70	70.25	70.5	70.75	71	71.25	71.5	71.75	72	72.25	72.5	72.75	73	73.25	73.5	73.75	74	74.25	74.5	74.75	75	75.25	75.5	75.75	76	76.25	76.5	76.75	77	77.25	77.5	77.75	78	78.25	78.5	78.75	79	79.25	79.5	79.75	80	80.25	80.5	80.75	81	81.25	81.5	81.75	82	82.25
70	70.25	70.5	70.75	71	71.25	71.5	71.75	72	72.25	72.5	72.75	73	73.25	73.5	73.75	74	74.25	74.5	74.75	75	75.25	75.5	75.75	76	76.25	76.5	76.75	77	77.25	77.5	77.75	78	78.25	78.5	78.75	79	79.25	79.5	79.75	80	80.25	80.5	80.75	81	81.25	81.5	81.75	82	82.25
70	70.25	70.5	70.75	71	71.25	71.5	71.75	72	72.25	72.5	72.75	73	73.25	73.5	73.75	74	74.25	74.5	74.75	75	75.25	75.5	75.75	76	76.25	76.5	76.75	77	77.25	77.5	77.75	78	78.25	78.5	78.75	79	79.25	79.5	79.75	80	80.25	80.5	80.75	81	81.25	81.5	81.75	82	82.25
70	70.25	70.5	70.75	71	71.25	71.5	71.75	72	72.25	72.5	72.75	73	73.25	73.5	73.75	74	74.25	74.5	74.75	75	75.25	75.5	75.75	76	76.25	76.5	76.75	77	77.25	77.5	77.75	78	78.25	78.5	78.75	79	79.25	79.5	79.75	80	80.25	80.5	80.75	81	81.25	81.5	81.75	82	82.25
70	70.25	70.5	70.75	71	71.25	71.5	71.75	72	72.25	72.5	72.75	73	73.25	73.5	73.75	74	74.25	74.5	74.75	75	75.25	75.5	75.75	76	76.25	76.5	76.75	77	77.25	77.5	77.75	78	78.25	78.5	78.75	79	79.25	79.5	79.75	80	80.25	80.5	80.75	81	81.25	81.5	81.75	82	82.25
70	70.25	70.5	70.75	71	71.25	71.5	71.75	72	72.25	72.5	72.75	73	73.25	73.5	73.75	74	74.25	74.5	74.75	75	75.25	75.5	75.75	76	76.25	76.5	76.75	77	77.25	77.5	77.75	78	78.25	78.5	78.75	79	79.25	79.5	79.75	80	80.25	80.5	80.75	81	81.25	81.5	81.75	82	82.25
70	70.25	70.5	70.75	71	71.25	71.5	71.75	72	72.25	72.5	72.75	73	73.25	73.5	73.75	74	74.25	74.5	74.75	75	75.25	75.5	75.75	76	76.25	76.5	76.75	77	77.25	77.5	77.75	78	78.25	78.5	78.75	79	79.25	79.5	79.75	80	80.25	80.5	80.75	81	81.25	81.5	81.75	82	82.25
70	70.25	70.5	70.75	71	71.25	71.5	71.75	72	72.25	72.5	72.75	73	73.25	73.5	73.75	74	74.25	74.5	74.75	75	75.25	75.5	75.75	76	76.25	76.5	76.75	77	77.25	77.5	77.75	78	78.25	78.5	78.75	79	79.25	79.5	79.75	80	80.25	80.5	80.75	81	81.25	81.5	81.75	82	82.25
70	70.25	70.5	70.75	71	71.25	71.5	71.75	72	72.25	72.5	72.75	73	73.25	73.5	73.75	74	74.25	74.5	74.75	75	75.25	75.5	75.75	76	76.25	76.5	76.75	77	77.25	77.5	77.75	78	78.25	78.5	78.75	79	79.25	79.5	79.75	80	80.25	80.5	80.75	81	81.25	81.5	81.75	82	82.25
70	70.25	70.5	70.75	71	71.25	71.5	71.75	72	72.25	72.5	72.75	73	73.25	73.5	73.75	74	74.25	74.5	74.75	75	75.25	75.5	75.75	76	76.25	76.5	76.75	77	77.25	77.5	77.75	78	78.25	78.5	78.75	79	79.25	79.5	79.75	80	80.25	80.5	80.75	81	81.25	81.5	81.75	82	82.25
70	70.25	70.5	70.75	71	71.25	71.5	71.75	72	72.25	72.5	72.75	73	73.25	73.5	73.75	74	74.25	74.5	74.75	75	75.25	75.5	75.75	76	76.25	76.5	76.75	77	77.25	77.5	77.75	78	78.25	78.5	78.75	79	79.25	79.5	79.75	80	80.25	80.5	80.75	81	81.25	81.5	81.75	82	82.25
70	70.25	70.5	70.75	71	71.25	71.5	71.75	72	72.25	72.5	72.75	73	73.25	73.5	73.75	74	74.25	74.5	74.75	75	75.25	75.5	75.75	76	76.25	76.5	76.75	77	77.25	77.5	77.75	78	78.25	78.5	78.75	79	79.25	79.5	79.75	80	80.25	80.5	80.75	81	81.25	81.5	81.75	82	82.25
70	70.25	70.5	70.75	71	71.25	71.5	71.75	72	72.25	72.5	72.75	73	73.25	73.5	73.75	74	74.25	74.5	74.75	75	75.25	75.5	75.75	76	76.25	76.5	76.75	77	77.25	77.5	77.75	78	78.25	78.5	78.75	79	79.25	79.5	79.75	80	80.25	80.5	80.75	81	81.25	81.5	81.75	82	82.25
70	70.25	70.5	70.75	71	71.25	71.5	71.75	72	72.25	72.5	72.75	73	73.25	73.5	73.75	74	74.25	74.5	74.75	75	75.25	75.5	75.75	76	76.25	76.5	76.75	77	77.25	77.5	77.75	78	78.25	78.5	78.75	79	79.25	79.5	79.75	80	80.25	80.5	80.75	81	81.25	81.5	81.75	82	82.25
70	70.25	70.5	70.75	71	71.25	71.5	71.75	72	72.25	72.5	72.75	73	73.25	73.5	73.75	74	74.25	74.5	74.75	75	75.25	75.5	75.75	76	76.25	76.5	76.75	77	77.25	77.5	77.75	78	78.25	78.5	78.75	79	79.25	79.5	79.75	80	80.25	80.5	80.75	81	81.25	81.5	81.75	82	82.25
70	70.25	70.5	70.75	71	71.25	71.5	71.75	72	72.25	72.5	72.75	73	73.25	73.5	73.75	74	74.25	74.5	74.75	75	75.25	75.5	75.75	76	76.25	76.5	76.75	77	77.25	77.5	77.75	78	78.25	78.5	78.75	79	79.25	79.5	79.75	80	80.25	80.5	80.75	81	81.25	81.5	81.75	82	82.25
70	70.25	70.5	70.75	71	71.25	71.5	71.75	72	72.25	72.5	72.75	73	73.25	73.5	73.75	74	74.25	74.5	74.75	75	75.25	75.5	75.75	76	76.25	76.5	76.75	77	77.25	77.5	77.75	78	78.25	78.5	78.75	79	79.25	79.5	79.75	80	80.25	80.5	80.75	81	81.25	81.5	81.75	82	82.25
70	70.25	70.5	70.75	71	71.25	71.5	71.75	72	72.25	72.5	72.75	73	73.25	73.5	73.75	74	74.25	74.5	74.75	75	75.25	75.5	75.75	76	76.25	76.5	76.75	77	77.25	77.5	77.75	78	78.25	78.5	78.75	79	79.25	79.5	79.75	80	80.25	80.5	80.75	81	81.25	81.5	81.75	82	82.25
70	70.25	70.5	70.75	71	71.25	71.5	71.75	72	72.25	72.5	72.75	73	73.25	73.5	73.75	74	74.25	74.5	74.75	75	75.25	75.5	75.75	76	76.25	76.5	76.75	77	77.25	77.5	77.75	78	78.25	78.5	78.75	79	79.25	79.5	79.75	80	80.25	80.5	80.75	81	81.25	81.5	81.75	82	82.25
70	70.25	70.5	70.75	71	71.25	71.5	71.75	72	72.25	72.5	72.75	73	73.25	73.5	73.75	74	74.25	74.5	74.75	75	75.25	75.5	75.75	76	76.25	76.5	76.75	77	77.25	77.5	77.75	78	78.25	78.5	78.75	79	79.25	79.5	79.75	80	80.25	80.5	80.75	81	81.25	81.5	81.75	82	82.25
70	70.25	70.5	70.75	71	71.25	71.5	71.75	72	72.25	72.5	72.75	73	73.25	73.5	73.75	74	74.25	74.5	74.75	75	75.25	75.5	75.75	76	76.25	76.5	76.75	77	77.25	77.5	77.75	78	78.25	78.5	78.75	79	79.25	79.5	79.75	80	80.25	80.5	80.75	81	81.25	81.5	81.75	82	82.25
70	70.25	70.5	70.75	71	71.25	71.5	71.75	72	72.25	72.5	72.75	73	73.25	73.5	73.75	74	74.25	74.5	74.75	75	75.25	75.5	75.75	76	76.25	76.5	76.75	77	77.25	77.5	77.75	78	78.25	78.5	78.75	79	79.25	79.5	79.75	80	80.25	80.5	80.75	81	81.25	81.5	81.75	82	82.25
70	70.25	70.5	70.75	71	71.25	71.5	71.75	72	72.25	72.5	72.75	73	73.25	73.5	73.75	74	74.25	74.5	74.75	75	75.25	75.5	75.75	76	76.25	76.5	76.75	77	77.25	77.5	77.75	78	78.25	78.5	78.75	79	79.25	79.5	79.75	80	80.25	80.5	80.75	81	81.25	81.5	81.75	82	82.25
70	70.25	70.5	70.75	71	71.25	71.5	71.75	72	72.25	72.5	72.75	73	73.25	73.5	73.75	74	74.25	74.5	74.75	75	75.25	75.5	75.75	76	76.25	76.5	76.75	77	77.25	77.5	77.75	78	78.25	78.5	78.75	79	79.25	79.5	79.75	80	80.25	80.5	80.75	81	81.25	81.5	81.75	82	82.25
70	70.25	70.5	70.75	71	71.25	71.5	71.75	72	72.25	72.5	72.75	73	73.25	73.5	73.75	74	74.25	74.5	74.75	75	75.25	75.5	75.75	76	76.25	76.5	76.75	77	77.25	77.5	77.75	78	78.25	78.5	78.75	79	79.25	79.5	79.75	80	80.25	80.5	80.75	81	81.25	81.5	81.75	82	82.25
70	70.25	70.5	70.75	71	71.25	71.5	71.75	72	72.25	72.5	72.75	73	73.25	73.5	73.75	74	74.25	74.5	74.75	75	75.25	75.5	75.75	76	76.25	76.5	76.75	77	77.25	77.5	77.75	78	78.25	78.5	78.75	79	79.25	79.5	79.75	80	80.25	80.5	80.75	81	81.25	81.5	81.75	82	82.25
70	70.25	70.5	70.75	71	71.25	71.5	71.75	72	72.25	72.5	72.75	73	73.25	73.5	73.75	74	74.25	74.5	74.75	75	75.25	75.5	75.75	76	76.25	76.5	76.75	77	77.25	77.5	77.75	78	78.25	78.5	78.75	79	79.25	79.5	79.75	80	80.25	80.5	80.75	81	81.25	81.5	81.75	82	82.25
70	70.25	70.5	70.75	71	71.25	71.5	71.75	72	72.25	72.5	72.75	73	73.25	73.5	73.75	74	74.25	74.5	74.75	75	75.25	75.5	75.75	76	76.25	76.5	76.75	77	77.25	77.5	77.75	78	78.25	78.5	78.75	79	79.25	79.5	79.75	80	80.25	80.5	80.75	81	81.25	81.5	81.75	82	82.25
70	70.25	70.5	70.75	71	71.25	71.5	71.75	72	72.25	72.5	72.75	73	73.25	73.5	73.75	74	74.25	74.5	74.75	75	75.25	75.5	75.75	76	76.25	76.5	76.75	77	77.25	77.5	77.75	78	78.25	78.5	78.75	79	79.25	79.5	79.75	80	80.25	80.5	80.75	81	81.25	81.5	81.75	82	82.25
70	70.25	70.5	70.75	71	71.25	71.5	71.75	72	72.25	72.5	72.75	73	73.25	73.5	73.75	74	74.25	74.5	74.75	75	75.25	75.5	75.75	76	76.25	76.5	76.75	77	77.25	77.5	77.75	78	78.25	78.5	78.75	79	79.25	79.5	79.75	80	80.25	80.5	80.75	81	81.25	81.5	81.75	82	82.25
70	70.25	70.5	70.75	71	71.25	71.5	71.75	72	72.25	72.5	72.75	73	73.25	73.5	73.75	74	74.25	74.5	74.75	75	75.25	75.5	75.75	76	76.25	76.5	76.75	77	77.25	77.5	77.75	78	78.25	78.5	78.75	79	79.25	79.5	79.75	80	80.25	80.5	80.75	81	81.25	81.5	81.75	82	82.25
70	70.25	70.5	70.75	71	71.25	71.5	71.75	72	72.25	72.5	72.75	73	73.25	73.5	73.75	74	74.25	74.5	74.75	75	75.25	75.5	75.75	76	76.25	76.5	76.75	77	77.25	77.5	77.75	78	78.25	78.5	78.75	79	79.25	79.5	79.75	80	80.25	80.5	80.75	81	81.25	81.5	81.75	82	82.25
70	70.25	70.5	70.75	71	71.25	71.5	71.75	72	72.25	72.5	72.75	73	73.25	73.5	73.75	74	74.25	74.5	74.75	75	75.25	75.5	75.75	76	76.25	76.5	76.75	77	77.25	77.5	77.75	78	78.25	78.5	78.75	79	79.25	79.5	79.75	80	80.25	80.5	80.75	81	81.25	81.5	81.75	82	82.25
70	70.25	70.5	70.75	71	71.25	71.5	71.75	72	72.25	72.5	72.75	73	73.25	73.5	73.75	74	74.25	74.5	74.75	75	75.25	75.5	75.75	76	76.25	76.5	76.75	77	77.25	77.5	77.75	78	78.25	78.5	78.75	79	79.25	79.5	79.75	80	80.25	80.5	80.75	81	81.25	81.5	81.75	82	82.25
70	70.25	70.5	70.75	71	71.25	71.5	71.75	72	72.25	72.5	72.75	73	73.25	73.5	73.75	74	74.25	74.5	74.75	75	75.25	75.5	75.75	76	76.25	76.5	76.75	77	77.25	77.5	77.75	78	78.25	78.5	78.75	79	79.25	79.5	79.75	80	80.25	80.5	80.75	81	81.25	81.5	81.75	82	82.25
70	70.25	70.5	70.75	71	71.25	71.5	71.75	72	72.25	72.5	72.75	73	73.25	73.5	73.75	74	74.25	74.5	74.75	75	75.25	75.5	75.75	76	76.25	76.5	76.75	77	77.25	77.5	77.75	78	78.25	78.5	78.75	79	79.25	79.5	79.75	80	80.25	80.5	80.75	81	81.25	81.5	81.75	82	82.25
70	70.25	70.5	70.75	71	71.25	71.5	71.75	72	72.25	72.5	72.75	73	73.25	73.5	73.75	74	74.25	74.5	74.75	75	75.25	75.5	75.75	76	76.25	76.5	76.75	77	77.25	77.5	77.75	78	78.25	78.5	78.75	79	79.25	79.5	79.75	80	80.25	80.5	80.75	81	81.25	81.5	81.75	82	82.25
70	70.25	70.5	70.75	71	71.25	71.5	71.75	72	72.25	72.5	72.75	73	73.25	73.5	73.75	74	74.25	74.5	74.75	75	75.25	75.5	75.75	76	76.25	76.5	76.75	77	77.25	77.5	77.75	78	78.25	78.5	78.75	79	79.25	79.5	79.75	80	80.25	80.5	80.75	81	81.25	81.5	81.75	82	82.25
70	70.25	70.5	70.75	71	71.25	71.5	71.75	72	72.25	72.5	72.75	73	73.25	73.5	73.75	74	74.25	74.5	74.75	75	75.25	75.5	75.75	76	76.25	76.5	76.75	77	77.25	77.5	77.75	78	78.25	78.5	78.75	79	79.25	79.5	79.75	80	80.25	80.5	80.75	81	81.25	81.5	81.75	82	82.25
70	70.25	70.5	70.75	71	71.25	71.5	71.75	72	72.25	72.5	72.75	73	73.25	73.5	73.75	74	74.25	74.5	74.75	75	75.25	75.5	75.75	76	76.25	76.5	76.75	77	77.25	77.5	77.75	78	78.25	78.5	78.75	79	79.25	79.5	79.75	80	80.25	80.5	80.75	81	81.25	81.5	81.75	82	82.25
70	70.25	70.5	70.75	71	71.25	71.5	71.75	72	72.25	72.5	72.75	73	73.25	73.5	73.75	74	74.25	74.5	74.75	75	75.25	75.5	75.75	76	76.25	76.5	76.75	77	77.25	77.5	77.75	78	78.25	78.5	78.75	79	79.25	79.5	79.75	80	80.25	80.5	80.75	81	81.25	81.5	81.75	82	82.25
70	70.25	70.5	70.75	71	71.25	71.5	71.75	72	72.25	72.5	72.75	73	73.25	73.5	73.75	74	74.25	74.5	74.75	75	75.25	75.5	75.75	76	76.25	76.5	76.75	77	77.25	77.5	77.75	78	78.25	78.5	78.75	79	79.25	79.5	79.75	80	80.25	80.5	80.75	81	81.25	81.5	81.75	82	82.25
70	70.25	70.5	70.75	71	71.25	71.5	71.75	72	72.25	72.5	72.75	73	73.25	73.5	73.75	74	74.25	74.5	74.75	75	75.25	75.5	75.75	76	76.25	76.5	76.75	77	77.25	77.5	77.75	78	78.25	78.5	78.75	79	79.25	79.5	79.75	80	80.25	80.5	80.75	81	81.25	81.5	81.75	82	82.25
70	70.25	70.5	70.75	71	71.25	71.5	71.75	72	72.25	72.5	72.75	73	73.25	73.5	73.75	74	74.25	74.5	74.75	75	75.25	75.5	75.75	76	76.25	76.5	76.75	77	77.25	77.5	77.75	78	78.25	78.5	78.75	79	79.25	79.5	79.75	80	80.25	80.5	80.75	81	81.25	81.5	81.75	82	82.25
70	70.25	70.5	70.75	71	71.25	71.5	71.75	72	72.25	72.5	72.75	73	73.25	73.5	73.75	74	74.25	74.5	74.75	75	75.25	75.5	75.75	76	76.25	76.5	76.75	77	77.25	77.5	77.75	78	78.25	78.5	78.75	79	79.25	79.5	79.75	80	80.25	80.5	80.75	81	81.25	81.5	81.75	82	82.25
70	70.25	70.5	70.75	71	71.25	71.5	71.75	72	72.25	72.5	72.75	73	73.25	73.5	73.75	74	74.25	74.5	74.75	75	75.25	75.5	75.75	76	76.25	76.5	76.75	77	77.25	77.5	77.75	78	78.25	78.5	78.75	79	79.25	79.5	79.75	80	80.25	80.5	80.75	81	81.25	81.5	81.75	82	82.25
70	70.25	70.5	70.75	71	71.25	71.5	71.75	72	72.25	72.5	72.75	73	73.25	73.5	73.75	74	74.25	74.5	74.75	75	75.25	75.5	75.75	76	76.25	76.5	76.75	77	77.25	77.5	77.75	78	78.25	78.5	78.75	79	79.25	79.5	79.75	80	80.25	80.5	80.75	81	81.25	81.5	81.75	82	82.25
70	70.25	70.5	70.75	71	71.25	71.5	71.75	72	72.25	72.5	72.75	73	73.25	73.5	73.75	74	74.25	74.5	74.75	75	75.25	75.5	75.75	76	76.25	76.5	76.75	77	77.25	77.5	77.75	78	78.25	78.5	78.75	79	79.25	79.5	79.75	80	80.25	80.5	80.75	81	81.25	81.5	81.75	82	82.25
70	70.25	70.5	70.75	71	71.25	71.5	71.75	72	72.25	72.5	72.75	73	73.25	73.5	73.75	74	74.25	74.5	74.75	75	75.25	75.5	75.75	76	76.25	76.5	76.75	77	77.25	77.5	77.75	78	78.25	78.5	78.75	79	79.25	79.5	79.75	80	80.25	80.5	80.75	81	81.25	81.5	81.75	82	82.25
70	70.25	70.5	70.75	71	71.25	71.5	71.75	72	72.25	72.5	72.75	73	73.25	73.5	73.75	74	74.25	74.5	74.75	75	75.25	75.5	75.75	76	76.25	76.5	76.75	77	77.25	77.5	77.75	78	78.25	78.5	78.75	79	79.25	79.5	79.75	80	80.25	80.5	80.75	81	81.25	81.5	81.75	82	82.25
70	70.25	70.5	70.75	71	71.25	71.5	71.75	72	72.25	72.5	72.75	73	73.25	73.5	73.75	74	74.25	74.5	74.75	75	75.25	75.5	75.75	76	76.25	76.5	76.75	77	77.25	77.5	77.75	78	78.25	78.5	78.75	79	79.25	79.5	79.75	80	80.25	80.5	80.75	81	81.25	81.5	81.75	82	82.25
70	70.25	70.5	70.75	71	71.25	71.5	71.75	72	72.25	72.5	72.75	73	73.25	73.5	73.75	74	74.25	74.5	74.75	75	75.25	75.5	75.75	76	76.25	76.5	76.75	77	77.25	77.5	77.75	78	78.25	78.5	78.75	79	79.25	79.5	79.75	80	80.25	80.5	80.75	81	81.25	81.5	81.75	82	82.25
70	70.25	70.5	70.75	71	71.25	71.5	71.75	72	72.25	72.5	72.75	73	73.25	73.5	73.75	74	74.25	74.5	74.75	75	75.25	75.5	75.75	76	76.25	76.5	76.75	77	77.25	77.5	77.75	78	78.25	78.5	78.75	79	79.25	79.5	79.75	80	80.25	80.5	80.75	81	81.25	81.5	81.75	82	82.25
70	70.25	70.5	70.75	71	71.25	71.5	71.75	72	72.25	72.5	72.75	73	73.25	73.5	73.75	74	74.25	74.5	74.75	75	75.25	75.5	75.75	76	76.25	76.5	76.75	77	77.25	77.5	77.75	78	78.25	78.5	78.75	79	79.25	79.5	79.75	80	80.25	80.5	80.75	81	81.25	81.5	81.75	82	82.25
70	70.25	70.5	70.75	71	71.25	71.5	71.75	72	72.25	72.5	72.75	73	73.25	73.5	73.75	74	74.25	74.5	74.75	75	75.25	75.5	75.75	76	76.25	76.5	76.75	77	77.25	77.5	77.75	78	78.25	78.5	78.75	79	79.25	79.5	79.75	80	80.25	80.5	80.75	81	81.25	81.5	81.75	82	82.25
70	70.25	70.5	70.75	71	71.25	71.5	71.75	72	72.25	72.5	72.75	73	73.25	73.5	73.75	74	74.25	74.5	74.75	75	75.25	75.5	75.75	76	76.25	76.5	76.75	77	77.25	77.5	77.75	78	78.25	78.5	78.75	79	79.25	79.5	79.75	80	80.25	80.5	80.75	81	81.25	81.5	81.75	82	82.25
70	70.25	70.5	70.75	71	71.25	71.5	71.75	72	72.25	72.5	72.75	73	73.25	73.5	73.75	74	74.25	74.5	74.75	75	75.25	75.5	75.75	76	76.25	76.5	76.75	77	77.25	77.5	77.75	78	78.25	78.5	78.75	79	79.25	79.5	79.75	80	80.25	80.5	80.75	81	81.25	81.5	81.75	82	82.25
70	70.25	70.5	70.75	71	71.25	71.5	71.75	72	72.25	72.5	72.75	73	73.25	73.5	73.75	74	74.25	74.5	74.75	75	75.25	75.5	75.75	76	76.25	76.5	76.75	77	77.25	77.5	77.75	78	78.25	78.5	78.75	79	79.25	79.5	79.75	80	80.25	80.5	80.75	81	81.25	81.5	81.75	82	82.25
70	70.25	70.5	70.75	71	71.25	71.5	71.75	72	72.25	72.5	72.75	73	73.25	73.5	73.75	74	74.25	74.5	74.75	75	75.25	75.5	75.75	76	76.25	76.5	76.75	77	77.25	77.5	77.75	78	78.25	78.5	78.75	79	79.25	79.5	79.75	80	80.25	80.5	80.75	81	81.25	81.5	81.75	82	82.25
70	70.25	70.5	70.75	71	71.25	71.5	71.75	72	72.25	72.5	72.75	73	73.25	73.5	73.75	74	74.25	74.5	74.75	75	75.25	75.5	75.75	76	76.25	76.5	76.75	77	77.25	77.5	77.75	78	78.25	78.5	78.75	79	79.25	79.5	79.75	80	80.25	80.5	80.75	81	81.25	81.5	81.75	82	82.25
70	70.25	70.5	70.75	71	71.25	71.5	71.75	72	72.25	72.5	72.75	73	73.25	73.5	73.75	74	74.25	74.5	74.75	75	75.25	75.5	75.75	76	76.25	76.5	76.75	77	77.25	77.5	77.75	78	78.25	78.5	78.75	79	79.25	79.5	79.75	80	80.25	80.5	80.75	81	81.25	81.5	81.75	82	82.25
70	70.25	70.5	70.75	71	71.25	71.5	71.75	72	72.25	72.5	72.75	73	73.25	73.5	73.75	74	74.25	74.5	74.75	75	75.25	75.5	75.75	76	76.25	76.5	76.75	77	77.25	77.5	77.75	78	78.25	78.5	78.75	79	79.25	79.5	79.75	80	80.25	80.5	80.75	81	81.25	81.5	81.75	82	82.25
70	70.25	70.5	70.75	71	71.25	71.5	71.75	72	72.25	72.5	72.75	73	73.25	73.5	73.75	74	74.25	74.5	74.75	75	75.25	75.5	75.75	76	76.25	76.5	76.75	77	77.25	77.5	77.75	78	78.25	78.5	78.75	79	79.25	79.5	79.75	80	80.25	80.5	80.75	81	81.25	81.5	81.75	82	82.25
70	70.25	70.5	70.75	71	71.25	71.5	71.75	72	72.25	72.5	72.75	73	73.25	73.5	73.75	74	74.25	74.5	74.75	75	75.25	75.5	75.75	76	76.25	76.5	76.75	77	77.25	77.5	77.75	78	78.25	78.5	78.75	79	79.25	79.5	79.75	80	80.25	80.5	80.75	81	81.25	81.5	81.75	82	82.25
70	70.25	70.5	70.75	71	71.25	71.5	71.75	72	72.25	72.5	72.75	73	73.25	73.5	73.75	74	74.25	74.5	74.75	75	75.25	75.5	75.75	76	76.25	76.5	76.75	77	77.25	77.5	77.75	78	78.25	78.5	78.75	79	79.25	79.5	79.75	80	80.25	80.5	80.75	81	81.25	81.5	81.75	82	82.25
70	70.25	70.5	70.75	71	71.25	71.5	71.75	72	72.25	72.5	72.75	73	73.25	73.5	73.75	74	74.25	74.5	74.75	75	75.25	75.5	75.75	76	76.25	76.5	76.75	77	77.25	77.5	77.75	78	78.25	78.5	78.75	79	79.25	79.5	79.75	80	80.25	80.5	80.75	81	81.25	81.5	81.75	82	82.25
70	70.25	70.5	70.75	71	71.25	71.5	71.75	72	72.25	72.5	72.75	73	73.25	73.5	73.75	74	74.25	74.5	74.75	75	75.25	75.5	75.75	76	76.25	76.5	76.75	77	77.25	77.5	77.75	78	78.25	78.5	78.75	79	79.25	79.5	79.75	80	80.25	80.5	80.75	81	81.25	81.5	81.75	82	82.25
70	70.25	70.5	70.75	71	71.25	71.5	71.75	72	72.25	72.5	72.75	73	73.25	73.5	73.75	74	74.25	74.5	74.75	75	75.25	75.5	75.75	76	76.25	76.5	76.75	77	77.25	77.5	77.75	78	78.25	78.5	78.75	79	79.25	79.5	79.75	80	80.25	80.5	80.75	81	81.25	81.5	81.75	82	82.25
70	70.25	70.5	70.75	71	71.25	71.5	71.75	72	72.25	72.5	72.75	73	73.25	73.5	73.75	74	74.25	74.5	74.75	75	75.25	75.5	75.75	76	76.25	76.5	76.75	77	77.25	77.5	77.75	78	78.25	78.5	78.75	79	79.25	79.5	79.75	80	80.25	80.5	80.75	81	81.25	81.5	81.75	82	82.25
70	70.25	70.5	70.75	71	71.25	71.5	71.75	72	72.25	72.5	72.75	73	73.25	73.5	73.75	74	74.25	74.5	74.75	75	75.25	75.5	75.75	76	76.25	76.5	76.75	77	77.25	77.5	77.75	78	78.25	78.5	78.75	79	79.25	79.5	79.75	80	80.25	80.5	80.75	81	81.25	81.5	81.75	82	82.25
70	70.25	70.5	70.75	71	71.25	71.5	71.75	72	72.25	72.5	72.75	73	73.25	73.5	73.75	74	74.25	74.5	74.75	75	75.25	75.5	75.75	76	76.25	76.5	76.75	77	77.25	77.5	77.75	78	78.25	78.5	78.75	79	79.25	79.5	79.75	80	80.25	80.5	80.75	81	81.25	81.5	81.75	82	82.25
70	70.25	70.5	70.75	71	71.25	71.5	71.75	72	72.25	72.5	72.75	73	73.25	73.5	73.75	74	74.25	74.5	74.75	75	75.25	75.5	75.75	76	76.25	76.5	76.75	77	77.25	77.5	77.75	78	78.25	78.5	78.75	79	79.25	79.5	79.75	80	80.25	80.5	80.75	81	81.25	81.5	81.75	82	82.25
70	70.25	70.5	70.75	71	71.25	71.5	71.75	72	72.25	72.5	72.75	73	73.25	73.5	73.75	74	74.25	74.5	74.75	75	75.25	75.5	75.75	76	76.25	76.5	76.75	77	77.25	77.5	77.75	78	78.25	78.5	78.75	79	79.25	79.5	79.75	80	80.25	80.5	80.75	81	81.25	81.5	81.75	82	82.25
70	70.25	70.5	70.75	71	71.25	71.5	71.75	72	72.25	72.5	72.75	73	73.25	73.5	73.75	74	74.25	74.5	74.75	75	75.25	75.5	75.75	76	76.25	76.5	76.75	77	77.25	77.5	77.75	78	78.25	78.5	78.75	79	79.25	79.5	79.75	80	80.25	80.5	80.75	81	81.25	81.5	81.75	82	82.25
70	70.25	70.5	70.75	71	71.25	71.5	71.75	72	72.25	72.5	72.75	73	73.25	73.5	73.75	74	74.25	74.5	74.75	75	75.25	75.5	75.75	76	76.25	76.5	76.75	77	77.25	77.5	77.75	78	78.25	78.5	78.75	79	79.25	79.5	79.75	80	80.25	80.5	80.75	81	81.25	81.5	81.75	82	82.25
70	70.25	70.5	70.75	71	71.25	71.5	71.75	72	72.25	72.5	72.75	73	73.25	73.5	73.75	74	74.25	74.5	74.75	75	75.25	75.5	75.75	76	76.25	76.5	76.75	77	77.25	77.5	77.75	78	78.25	78.5	78.75	79	79.25	79.5	79.75	80	80.25	80.5	80.75	81	81.25	81.5	81.75	82	82.25
70	70.25	70.5	70.75	71	71.25	71.5	71.75	72	72.25	72.5	72.75	73	73.25	73.5	73.75	74	74.25	74.5	74.75	75	75.25	75.5	75.75	76	76.25	76.5	76.75	77	77.25	77.5	77.75	78	78.25	78.5	78.75	79	79.25	79.5	79.75	80	80.25	80.5	80.75	81	81.25	81.5	81.75	82	82.25
70	70.25	70.5	70.75	71	71.25	71.5	71.75	72	72.25	72.5	72.75	73	73.25	73.5	73.75	74	74.25	74.5	74.75	75	75.25	75.5	75.75	76	76.25	76.5	76.75	77	77.25	77.5	77.75	78	78.25	78.5	78.75	79	79.25	79.5	79.75	80	80.25	80.5	80.75	81	81.25	81.5	81.75	82	82.25
70	70.25	70.5	70.75	71	71.25	71.5	71.75	72	72.25	72.5	72.75	73	73.25	73.5	73.75	74	74.25	74.5	74.75	75	75.25	75.5	75.75	76	76.25	76.5	76.75	77	77.25	77.5	77.75	78	78.25	78.5	78.75	79	79.25	79.5	79.75	80	80.25	80.5	80.75	81	81.25	81.5	81.75	82	82.25
70	70.25	70.5	70.75	71	71.25	71.5	71.75	72	72.25	72.5	72.75	73	73.25	73.5	73.75	74	74.25	74.5	74.75	75	75.25	75.5	75.75	76	76.25	76.5	76.75	77	77.25	77.5	77.75	78	78.25	78.5	78.75	79	79.25	79.5	79.75	80	80.25	80.5	80.75	81	81.25	81.5	81.75	82	82.25
70	70.25	70.5	70.75	71	71.25	71.5	71.75	72	72.25	72.5	72.75	73	73.25	73.5	73.75	74	74.25	74.5	74.75	75	75.25	75.5	75.75	76	76.25	76.5	76.75	77	77.25	77.5	77.75	78	78.25	78.5	78.75	79	79.25	79.5	79.75	80	80.25	80.5	80.75	81	81.25	81.5	81.75	82	82.25
70	70.25	70.5	70.75	71	71.25	71.5	71.75	72	72.25	72.5	72.75	73	73.25	73.5	73.75	74	74.25	74.5	74.75	75	75.25	75.5	75.75	76	76.25	76.5	76.75	77	77.25	77.5	77.75	78	78.25	78.5	78.75	79	79.25	79.5	79.75	80	80.25	80.5	80.75	81	81.25	81.5	81.75	82	82.25
70	70.25	70.5	70.75	71	71.25	71.5	71.75	72	72.25	72.5	72.75	73	73.25	73.5	73.75	74	74.25	74.5	74.75	75	75.25	75.5	75.75	76	76.25	76.5	76.75	77	77.25	77.5	77.75	78	78.25	78.5	78.75	79	79.25	79.5	79.75	80	80.25	80.5	80.75	81	81.25	81.5	81.75	82	82.25
70	70.25	70.5	70.75	71	71.25	71.5	71.75	72	72.25	72.5	72.75	73	73.25	73.5	73.75	74	74.25	74.5	74.75	75	75.25	75.5	75.75	76	76.25	76.5	76.75	77	77.25	77.5	77.75	78	78.25	78.5	78.75	79	79.25	79.5	79.75	80	80.25	80.5	80.75	81	81.25	81.5	81.75	82	82.25
70	70.25	70.5	70.75	71	71.25	71.5	71.75	72	72.25	72.5	72.75	73	73.25	73.5	73.75	74	74.25	74.5	74.75	75	75.25	75.5	75.75	76	76.25	76.5	76.75	77	77.25	77.5	77.75	78	78.25	78.5	78.75	79	79.25	79.5	79.75	80	80.25	80.5	80.75	81	81.25	81.5	81.75	82	82.25
70	70.25	70.5	70.75	71	71.25	71.5	71.75	72	72.25	72.5	72.75	73	73.25	73.5	73.75	74	74.25	74.5	74.75	75	75.25	75.5	75.75	76	76.25	76.5	76.75	77	77.25	77.5	77.75	78	78.25	78.5	78.75	79	79.25	79.5	79.75	80	80.25	80.5	80.75	81	81.25	81.5	81.75	82	82.25
70	70.25	70.5	70.75	71	71.25	71.5	71.75	72	72.25	72.5	72.75	73	73.25	73.5	73.75	74	74.25	74.5	74.75	75	75.25	75.5	75.75	76	76.25	76.5	76.75	77	77.25	77.5	77.75	78	78.25	78.5	78.75	79	79.25	79.5	79.75	80	80.25	80.5	80.75	81	81.25	81.5	81.75	82	82.25
70	70.25	70.5	70.75	71	71.25	71.5	71.75	72	72.25	72.5	72.75	73	73.25	73.5	73.75	74	74.25	74.5	74.75	75	75.25	75.5	75.75	76	76.25	76.5	76.75	77	77.25	77.5	77.75	78	78.25	78.5	78.75	79	79.25	79.5	79.75	80	80.25	80.5	80.75	81	81.25	81.5	81.75	82	82.25
70	70.25	70.5	70.75	71	71.25	71.5	71.75	72	72.25	72.5	72.75	73	73.25	73.5	73.75	74	74.25	74.5	74.75	75	75.25	75.5	75.75	76	76.25	76.5	76.75	77	77.25	77.5	77.75	78	78.25	78.5	78.75	79	79.25	79.5	79.75	80	80.25	80.5	80.75	81	81.25	81.5	81.75	82	82.25
70	70.25	70.5	70.75	71	71.25	71.5	71.75	72	72.25	72.5	72.75	73	73.25	73.5	73.75	74	74.25	74.5	74.75	75	75.25	75.5	75.75	76	76.25	76.5	76.75	77	77.25	77.5	77.75	78	78.25	78.5	78.75	79	79.25	79.5	79.75	80	80.25	80.5	80.75	81	81.25	81.5	81.75	82	82.25
70	70.25	70.5	70.75	71	71.25	71.5	71.75	72	72.25	72.5	72.75	73	73.25	73.5	73.75	74	74.25	74.5	74.75	75	75.25	75.5	75.75	76	76.25	76.5	76.75	77	77.25	77.5	77.75	78	78.25	78.5	78.75	79	79.25	79.5	79.75	80	80.25	80.5	80.75	81	81.25	81.5	81.75	82	82.25
70	70.25	70.5	70.75	71	71.25	71.5	71.75	72	72.25	72.5	72.75	73	73.25	73.5	73.75	74	74.25	74.5	74.75	75	75.25	75.5	75.75	76	76.25	76.5	76.75	77	77.25	77.5	77.75	78	78.25	78.5	78.75	79	79.25	79.5	79.75	80	80.25	80.5	80.75	81	81.25	81.5	81.75	82	82.25
70	70.25	70.5	70.75	71	71.25	71.5	71.75	72	72.25	72.5	72.75	73	73.25	73.5	73.75	74	74.25	74.5	74.75	75	75.25	75.5	75.75	76	76.25	76.5	76.75	77	77.25	77.5	77.75	78	78.25	78.5	78.75	79	79.25	79.5	79.75	80	80.25	80.5	80.75	81	81.25	81.5	81.75	82	82.25
70	70.25	70.5	70.75	71	71.25	71.5	71.75	72	72.25	72.5	72.75	73	73.25	73.5	73.75	74	74.25	74.5	74.75	75	75.25	75.5	75.75	76	76.25	76.5	76.75	77	77.25	77.5	77.75	78	78.25	78.5	78.75	79	79.25	79.5	79.75	80	80.25	80.5	80.75	81	81.25	81.5	81.75	82	82.25
70	70.25	70.5	70.75	71	71.25	71.5	71.75	72	72.25	72.5	72.75	73	73.25	73.5	73.75	74	74.25	74.5	74.75	75	75.25	75.5	75.75	76	76.25	76.5	76.75	77	77.25	77.5	77.75	78	78.25	78.5	78.75	79	79.25	79.5	79.75	80	80.25	80.5	80.75	81	81.25	81.5	81.75	82	82.25
70	70.25	70.5	70.75	71	71.25	71.5	71.75	72	72.25	72.5	72.75	73	73.25	73.5	73.75	74	74.25	74.5	74.75	75	75.25	75.5	75.75	76	76.25	76.5	76.75	77	77.25	77.5	77.75	78	78.25	78.5	78.75	79	79.25	79.5	79.75	80	80.25	80.5	80.75	81	81.25	81.5	81.75	82	82.25
70	70.25	70.5	70.75	71	71.25	71.5	71.75	72	72.25	72.5	72.75	73	73.25	73.5	73.75	74	74.25	74.5	74.75	75	75.25	75.5	75.75	76	76.25	76.5	76.75	77	77.25	77.5	77.75	78	78.25	78.5	78.75	79	79.25	79.5	79.75	80	80.25	80.5	80.75	81	81.25	81.5	81.75	82	82.25
70	70.25	70.5	70.75	71	71.25	71.5	71.75	72	72.25	72.5	72.75	73	73.25	73.5	73.75	74	74.25	74.5	74.75	75	75.25	75.5	75.75	76	76.25	76.5	76.75	77	77.25	77.5	77.75	78	78.25	78.5	78.75	79	79.25	79.5	79.75	80	80.25	80.5	80.75	81	81.25	81.5	81.75	82	82.25
70	70.25	70.5	70.75	71	71.25	71.5	71.75	72	72.25	72.5	72.75	73	73.25	73.5	73.75	74	74.25	74.5	74.75	75	75.25	75.5	75.75	76	76.25	76.5	76.75	77	77.25	77.5	77.75	78	78.25	78.5	78.75	79	79.25	79.5	79.75	80	80.25	80.5	80.75	81	81.25	81.5	81.75	82	82.25
70	70.25	70.5	70.75	71	71.25	71.5	71.75	72	72.25	72.5	72.75	73	73.25	73.5	73.75	74	74.25	74.5	74.75	75	75.25	75.5	75.75	76	76.25	76.5	76.75	77	77.25	77.5	77.75	78	78.25	78.5	78.75	79	79.25	79.5	79.75	80	80.25	80.5	80.75	81	81.25	81.5	81.75	82	82.25
70	70.25	70.5	70.75	71	71.25	71.5	71.75	72	72.25	72.5	72.75	73	73.25	73.5	73.75	74	74.25	74.5	74.75	75	75.25	75.5	75.75	76	76.25	76.5	76.75	77	77.25	77.5	77.75	78	78.25	78.5	78.75	79	79.25	79.5	79.75	80	80.25	80.5	80.75	81	81.25	81.5	81.75	82	82.25
70	70.25	70.5	70.75	71	71.25	71.5	71.75	72	72.25	72.5	72.75	73	73.25	73.5	73.75	74	74.25	74.5	74.75	75	75.25	75.5	75.75	76	76.25	76.5	76.75	77	77.25	77.5	77.75	78	78.25	78.5	78.75	79	79.25	79.5	79.75	80	80.25	80.5	80.75	81	81.25	81.5	81.75	82	82.25
70	70.25	70.5	70.75	71	71.25	71.5	71.75	72	72.25	72.5	72.75	73	73.25	73.5	73.75	74	74.25	74.5	74.75	75	75.25	75.5	75.75	76	76.25	76.5	76.75	77	77.25	77.5	77.75	78	78.25	78.5	78.75	79	79.25	79.5	79.75	80	80.25	80.5	80.75	81	81.25	81.5	81.75	82	82.25
70	70.25	70.5	70.75	71	71.25	71.5	71.75	72	72.25	72.5	72.75	73	73.25	73.5	73.75	74	74.25	74.5	74.75	75	75.25	75.5	75.75	76	76.25	76.5	76.75	77	77.25	77.5	77.75	78	78.25	78.5	78.75	79	79.25	79.5	79.75	80	80.25	80.5	80.75	81	81.25	81.5	81.75	82	82.25
70	70.25	70.5	70.75	71	71.25	71.5	71.75	72	72.25	72.5	72.75	73	73.25	73.5	73.75	74	74.25	74.5	74.75	75	75.25	75.5	75.75	76	76.25	76.5	76.75	77	77.25	77.5	77.75	78	78.25	78.5	78.75	79	79.25	79.5	79.75	80	80.25	80.5	80.75	81	81.25	81.5	81.75	82	82.25
70	70.25	70.5	70.75	71	71.25	71.5	71.75	72	72.25	72.5	72.75	73	73.25	73.5	73.75	74	74.25	74.5	74.75	75	75.25	75.5	75.75	76	76.25	76.5	76.75	77	77.25	77.5	77.75	78	78.25	78.5	78.75	79	79.25	79.5	79.75	80	80.25	80.5	80.75	81	81.25	81.5	81.75	82	82.25
70	70.25	70.5	70.75	71	71.25	71.5	71.75	72	72.25	72.5	72.75	73	73.25	73.5	73.75	74	74.25	74.5	74.75	75	75.25	75.5	75.75	76	76.25	76.5	76.75	77	77.25	77.5	77.75	78	78.25	78.5	78.75	79	79.25	79.5	79.75	80	80.25	80.5	80.75	81	81.25	81.5	81.75	82	82.25
70	70.25	70.5	70.75	71	71.25	71.5	71.75	72	72.25	72.5	72.75	73	73.25	73.5	73.75	74	74.25	74.5	74.75	75	75.25	75.5	75.75	76	76.25	76.5	76.75	77	77.25	77.5	77.75	78	78.25	78.5	78.75	79	79.25	79.5	79.75	80	80.25	80.5	80.75	81	81.25	81.5	81.75	82	82.25
70	70.25	70.5	70.75	71	71.25	71.5	71.75	72	72.25	72.5	72.75	73	73.25	73.5	73.75	74	74.25	74.5	74.75	75	75.25	75.5	75.75	76	76.25	76.5	76.75	77	77.25	77.5	77.75	78	78.25	78.5	78.75	79	79.25	79.5	79.75	80	80.25	80.5	80.75	81	81.25	81.5	81.75	82	82.25
70	70.25	70.5	70.75	71	71.25	71.5	71.75	72	72.25	72.5	72.75	73	73.25	73.5	73.75	74	74.25	74.5	74.75	75	75.25	75.5	75.75	76	76.25	76.5	76.75	77	77.25	77.5	77.75	78	78.25	78.5	78.75	79	79.25	79.5	79.75	80	80.25	80.5	80.75	81	81.25	81.5	81.75	82	82.25
70	70.25	70.5	70.75	71	71.25	71.5	71.75	72	72.25	72.5	72.75	73	73.25	73.5	73.75	74	74.25	74.5	74.75	75	75.25	75.5	75.75	76	76.25	76.5	76.75	77	77.25	77.5	77.75	78	78.25	78.5	78.75	79	79.25	79.5	79.75	80	80.25	80.5	80.75	81	81.25	81.5	81.75	82	82.25
70	70.25	70.5	70.75	71	71.25	71.5	71.75	72	72.25	72.5	72.75	73	73.25	73.5	73.75	74	74.25	74.5	74.75	75	75.25	75.5	75.75	76	76.25	76.5	76.75	77	77.25	77.5	77.75	78	78.25	78.5	78.75	79	79.25	79.5	79.75	80	80.25	80.5	80.75	81	81.25	81.5	81.75	82	82.25
70	70.25	70.5	70.75	71	71.25	71.5	71.75	72	72.25	72.5	72.75	73	73.25	73.5	73.75	74	74.25	74.5	74.75	75	75.25	75.5	75.75	76	76.25	76.5	76.75	77	77.25	77.5	77.75	78	78.25	78.5	78.75	79	79.25	79.5	79.75	80	80.25	80.5	80.75	81	81.25	81.5	81.75	82	82.25
70	70.25	70.5	70.75	71	71.25	71.5	71.75	72	72.25	72.5	72.75	73	73.25	73.5	73.75	74	74.25	74.5	74.75	75	75.25	75.5	75.75	76	76.25	76.5	76.75	77	77.25	77.5	77.75	78	78.25	78.5	78.75	79	79.25	79.5	79.75	80	80.25	80.5	80.75	81	81.25	81.5	81.75	82	82.25
70	70.25	70.5	70.75	71	71.25	71.5	71.75	72	72.25	72.5	72.75	73	73.25	73.5	73.75	74	74.25	74.5	74.75	75	75.25	75.5	75.75	76	76.25	76.5	76.75	77	77.25	77.5	77.75	78	78.25	78.5	78.75	79	79.25	79.5	79.75	80	80.25	80.5	80.75	81	81.25	81.5	81.75	82	82.25
70	70.25	70.5	70.75	71	71.25	71.5	71.75	72	72.25	72.5	72.75	73	73.25	73.5	73.75	74	74.25	74.5	74.75	75	75.25	75.5	75.75	76	76.25	76.5	76.75	77	77.25	77.5	77.75	78	78.25	78.5	78.75	79	79.25	79.5	79.75	80	80.25	80.5	80.75	81	81.25	81.5	81.75	82	82.25
70	70.25	70.5	70.75	71	71.25	71.5	71.75	72	72.25	72.5	72.75	73	73.25	73.5	73.75	74	74.25	74.5	74.75	75	75.25	75.5	75.75	76	76.25	76.5	76.75	77	77.25	77.5	77.75	78	78.25	78.5	78.75	79	79.25	79.5	79.75	80	80.25	80.5	80.75	81	81.25	81.5	81.75	82	82.25
70	70.25	70.5	70.75	71	71.25	71.5	71.75	72	72.25	72.5	72.75	73	73.25	73.5	73.75	74	74.25	74.5	74.75	75	75.25	75.5	75.75	76	76.25	76.5	76.75	77	77.25	77.5	77.75	78	78.25	78.5	78.75	79	79.25	79.5	79.75	80	80.25	80.5	80.75	81	81.25	81.5	81.75	82	82.25
70	70.25	70.5	70.75	71	71.25	71.5	71.75	72	72.25	72.5	72.75	73	73.25	73.5	73.75	74	74.25	74.5	74.75	75	75.25	75.5	75.75	76	76.25	76.5	76.75	77	77.25	77.5	77.75	78	78.25	78.5	78.75	79	79.25	79.5	79.75	80	80.25	80.5	80.75	81	81.25	81.5	81.75	82	82.25
70	70.25	70.5	70.75	71	71.25	71.5	71.75	72	72.25	72.5	72.75	73	73.25	73.5	73.75	74	74.25	74.5	74.75	75	75.25	75.5	75.75	76	76.25	76.5	76.75	77	77.25	77.5	77.75	78	78.25	78.5	78.75	79	79.25	79.5	79.75	80	80.25	80.5	80.75	81	81.25	81.5	81.75	82	82.25
70	70.25	70.5	70.75	71	71.25	71.5	71.75	72	72.25	72.5	72.75	73	73.25	73.5	73.75	74	74.25	74.5	74.75	75	75.25	75.5	75.75	76	76.25	76.5	76.75	77	77.25	77.5	77.75	78	78.25	78.5	78.75	79	79.25	79.5	79.75	80	80.25	80.5	80.75	81	81.25	81.5	81.75	82	82.25
70	70.25	70.5	70.75	71	71.25	71.5	71.75	72	72.25	72.5	72.75	73	73.25	73.5	73.75	74	74.25	74.5	74.75	75	75.25	75.5	75.75	76	76.25	76.5	76.75	77	77.25	77.5	77.75	78	78.25	78.5	78.75	79	79.25	79.5	79.75	80	80.25	80.5	80.75	81	81.25	81.5	81.75	82	82.25
70	70.25	70.5	70.75	71	71.25	71.5	71.75	72	72.25	72.5	72.75	73	73.25	73.5	73.75	74	74.25	74.5	74.75	75	75.25	75.5	75.75	76	76.25	76.5	76.75	77	77.25	77.5	77.75	78	78.25	78.5	78.75	79	79.25	79.5	79.75	80	80.25	80.5	80.75	81	81.25	81.5	81.75	82	82.25
70	70.25	70.5	70.75	71	71.25	71.5	71.75	72	72.25	72.5	72.75	73	73.25	73.5	73.75	74	74.25	74.5	74.75	75	75.25	75.5	75.75	76	76.25	76.5	76.75	77	77.25	77.5	77.75	78	78.25	78.5	78.75	79	79.25	79.5	79.75	80	80.25	80.5	80.75	81	81.25	81.5	81.75	82	82.25
70	70.25	70.5	70.75	71	71.25	71.5	71.75	72	72.25	72.5	72.75	73	73.25	73.5	73.75	74	74.25	74.5	74.75	75	75.25	75.5	75.75	76	76.25	76.5	76.75	77	77.25	77.5	77.75	78	78.25	78.5	78.75	79	79.25	79.5	79.75	80	80.25	80.5	80.75	81	81.25	81.5	81.75	82	82.25
70	70.25	70.5	70.75	71	71.25	71.5	71.75	72	72.25	72.5	72.75	73	73.25	73.5	73.75	74	74.25	74.5	74.75	75	75.25	75.5	75.75	76	76.25	76.5	76.75	77	77.25	77.5	77.75	78	78.25	78.5	78.75	79	79.25	79.5	79.75	80	80.25	80.5	80.75	81	81.25	81.5	81.75	82	82.25
70	70.25	70.5	70.75	71	71.25	71.5	71.75	72	72.25	72.5	72.75	73	73.25	73.5	73.75	74	74.25	74.5	74.75	75	75.25	75.5	75.75	76	76.25	76.5	76.75	77	77.25	77.5	77.75	78	78.25	78.5	78.75	79	79.25	79.5	79.75	80	80.25	80.5	80.75	81	81.25	81.5	81.75	82	82.25
70	70.25	70.5	70.75	71	71.25	71.5	71.75	72	72.25	72.5	72.75	73	73.25	73.5	73.75	74	74.25	74.5	74.75	75	75.25	75.5	75.75	76	76.25	76.5	76.75	77	77.25	77.5	77.75	78	78.25	78.5	78.75	79	79.25	79.5	79.75	80	80.25	80.5	80.75	81	81.25	81.5	81.75	82	82.25
70	70.25	70.5	70.75	71	71.25	71.5	71.75	72	72.25	72.5	72.75	73	73.25	73.5	73.75	74	74.25	74.5	74.75	75	75.25	75.5	75.75	76	76.25	76.5	76.75	77	77.25	77.5	77.75	78	78.25	78.5	78.75	79	79.25	79.5	79.75	80	80.25	80.5	80.75	81	81.25	81.5	81.75	82	82.25
70	70.25	70.5	70.75	71	71.25	71.5	71.75	72	72.25	72.5	72.75	73	73.25	73.5	73.75	74	74.25	74.5	74.75	75	75.25	75.5	75.75	76	76.25	76.5	76.75	77	77.25	77.5	77.75	78	78.25	78.5	78.75	79	79.25	79.5	79.75	80	80.25	80.5	80.75	81	81.25	81.5	81.75	82	82.25
lat
55	55	55	55	55	55	55	55	55	55	55	55	55	55	55	55	55	55	55	55	55	55	55	55	55	55	55	55	55	55	55	55	55	55	55	55	55	55	55	55	55	55	55	55	55	55	55	55	55	55
54.75	54.75	54.75	54.75	54.75	54.75	54.75	54.75	54.75	54.75	54.75	54.75	54.75	54.75	54.75	54.75	54.75	54.75	54.75	54.75	54.75	54.75	54.75	54.75	54.75	54.75	54.75	54.75	54.75	54.75	54.75	54.75	54.75	54.75	54.75	54.75	54.75	54.75	54.75	54.75	54.75	54.75	54.75	54.75	54.75	54.75	54.75	54.75	54.75	54.75
54.5	54.5	54.5	54.5	54.5	54.5	54.5	54.5	54.5	54.5	54.5	54.5	54.5	54.5	54.5	54.5	54.5	54.5	54.5	54.5	54.5	54.5	54.5	54.5	54.5	54.5	54.5	54.5	54.5	54.5	54.5	54.5	54.5	54.5	54.5	54.5	54.5	54.5	54.5	54.5	54.5	54.5	54.5	54.5	54.5	54.5	54.5	54.5	54.5	54.5
54.25	54.25	54.25	54.25	54.25	54.25	54.25	54.25	54.25	54.25	54.25	54.25	54.25	54.25	54.25	54.25	54.25	54.25	54.25	54.25	54.25	54.25	54.25	54.25	54.25	54.25	54.25	54.25	54.25	54.25	54.25	54.25	54.25	54.25	54.25	54.25	54.25	54.25	54.25	54.25	54.25	54.25	54.25	54.25	54.25	54.25	54.25	54.25	54.25	54.25
54	54	54	54	54	54	54	54	54	54	54	54	54	54	54	54	54	54	54	54	54	54	54	54	54	54	54	54	54	54	54	54	54	54	54	54	54	54	54	54	54	54	54	54	54	54	54	54	54	54
53.75	53.75	53.75	53.75	53.75	53.75	53.75	53.75	53.75	53.75	53.75	53.75	53.75	53.75	53.75	53.75	53.75	53.75	53.75	53.75	53.75	53.75	53.75	53.75	53.75	53.75	53.75	53.75	53.75	53.75	53.75	53.75	53.75	53.75	53.75	53.75	53.75	53.75	53.75	53.75	53.75	53.75	53.75	53.75	53.75	53.75	53.75	53.75	53.75	53.75
53.5	53.5	53.5	53.5	53.5	53.5	53.5	53.5	53.5	53.5	53.5	53.5	53.5	53.5	53.5	53.5	53.5	53.5	53.5	53.5	53.5	53.5	53.5	53.5	53.5	53.5	53.5	53.5	53.5	53.5	53.5	53.5	53.5	53.5	53.5	53.5	53.5	53.5	53.5	53.5	53.5	53.5	53.5	53.5	53.5	53.5	53.5	53.5	53.5	53.5
53.25	53.25	53.25	53.25	53.25	53.25	53.25	53.25	53.25	53.25	53.25	53.25	53.25	53.25	53.25	53.25	53.25	53.25	53.25	53.25	53.25	53.25	53.25	53.25	53.25	53.25	53.25	53.25	53.25	53.25	53.25	53.25	53.25	53.25	53.25	53.25	53.25	53.25	53.25	53.25	53.25	53.25	53.25	53.25	53.25	53.25	53.25	53.25	53.25	53.25
53	53	53	53	53	53	53	53	53	53	53	53	53	53	53	53	53	53	53	53	53	53	53	53	53	53	53	53	53	53	53	53	53	53	53	53	53	53	53	53	53	53	53	53	53	53	53	53	53	53
52.75	52.75	52.75	52.75	52.75	52.75	52.75	52.75	52.75	52.75	52.75	52.75	52.75	52.75	52.75	52.75	52.75	52.75	52.75	52.75	52.75	52.75	52.75	52.75	52.75	52.75	52.75	52.75	52.75	52.75	52.75	52.75	52.75	52.75	52.75	52.75	52.75	52.75	52.75	52.75	52.75	52.75	52.75	52.75	52.75	52.75	52.75	52.75	52.75	52.75
52.5	52.5	52.5	52.5	52.5	52.5	52.5	52.5	52.5	52.5	52.5	52.5	52.5	52.5	52.5	52.5	52.5	52.5	52.5	52.5	52.5	52.5	52.5	52.5	52.5	52.5	52.5	52.5	52.5	52.5	52.5	52.5	52.5	52.5	52.5	52.5	52.5	52.5	52.5	52.5	52.5	52.5	52.5	52.5	52.5	52.5	52.5	52.5	52.5	52.5
52.25	52.25	52.25	52.25	52.25	52.25	52.25	52.25	52.25	52.25	52.25	52.25	52.25	52.25	52.25	52.25	52.25	52.25	52.25	52.25	52.25	52.25	52.25	52.25	52.25	52.25	52.25	52.25	52.25	52.25	52.25	52.25	52.25	52.25	52.25	52.25	52.25	52.25	52.25	52.25	52.25	52.25	52.25	52.25	52.25	52.25	52.25	52.25	52.25	52.25
52	52	52	52	52	52	52	52	52	52	52	52	52	52	52	52	52	52	52	52	52	52	52	52	52	52	52	52	52	52	52	52	52	52	52	52	52	52	52	52	52	52	52	52	52	52	52	52	52	52
51.75	51.75	51.75	51.75	51.75	51.75	51.75	51.75	51.75	51.75	51.75	51.75	51.75	51.75	51.75	51.75	51.75	51.75	51.75	51.75	51.75	51.75	51.75	51.75	51.75	51.75	51.75	51.75	51.75	51.75	51.75	51.75	51.75	51.75	51.75	51.75	51.75	51.75	51.75	51.75	51.75	51.75	51.75	51.75	51.75	51.75	51.75	51.75	51.75	51.75
51.5	51.5	51.5	51.5	51.5	51.5	51.5	51.5	51.5	51.5	51.5	51.5	51.5	51.5	51.5	51.5	51.5	51.5	51.5	51.5	51.5	51.5	51.5	51.5	51.5	51.5	51.5	51.5	51.5	51.5	51.5	51.5	51.5	51.5	51.5	51.5	51.5	51.5	51.5	51.5	51.5	51.5	51.5	51.5	51.5	51.5	51.5	51.5	51.5	51.5
51.25	51.25	51.25	51.25	51.25	51.25	51.25	51.25	51.25	51.25	51.25	51.25	51.25	51.25	51.25	51.25	51.25	51.25	51.25	51.25	51.25	51.25	51.25	51.25	51.25	51.25	51.25	51.25	51.25	51.25	51.25	51.25	51.25	51.25	51.25	51.25	51.25	51.25	51.25	51.25	51.25	51.25	51.25	51.25	51.25	51.25	51.25	51.25	51.25	51.25
51	51	51	51	51	51	51	51	51	51	51	51	51	51	51	51	51	51	51	51	51	51	51	51	51	51	51	51	51	51	51	51	51	51	51	51	51	51	51	51	51	51	51	51	51	51	51	51	51	51
50.75	50.75	50.75	50.75	50.75	50.75	50.75	50.75	50.75	50.75	50.75	50.75	50.75	50.75	50.75	50.75	50.75	50.75	50.75	50.75	50.75	50.75	50.75	50.75	50.75	50.75	50.75	50.75	50.75	50.75	50.75	50.75	50.75	50.75	50.75	50.75	50.75	50.75	50.75	50.75	50.75	50.75	50.75	50.75	50.75	50.75	50.75	50.75	50.75	50.75
50.5	50.5	50.5	50.5	50.5	50.5	50.5	50.5	50.5	50.5	50.5	50.5	50.5	50.5	50.5	50.5	50.5	50.5	50.5	50.5	50.5	50.5	50.5	50.5	50.5	50.5	50.5	50.5	50.5	50.5	50.5	50.5	50.5	50.5	50.5	50.5	50.5	50.5	50.5	50.5	50.5	50.5	50.5	50.5	50.5	50.5	50.5	50.5	50.5	50.5
50.25	50.25	50.25	50.25	50.25	50.25	50.25	50.25	50.25	50.25	50.25	50.25	50.25	50.25	50.25	50.25	50.25	50.25	50.25	50.25	50.25	50.25	50.25	50.25	50.25	50.25	50.25	50.25	50.25	50.25	50.25	50.25	50.25	50.25	50.25	50.25	50.25	50.25	50.25	50.25	50.25	50.25	50.25	50.25	50.25	50.25	50.25	50.25	50.25	50.25
50	50	50	50	50	50	50	50	50	50	50	50	50	50	50	50	50	50	50	50	50	50	50	50	50	50	50	50	50	50	50	50	50	50	50	50	50	50	50	50	50	50	50	50	50	50	50	50	50	50
49.75	49.75	49.75	49.75	49.75	49.75	49.75	49.75	49.75	49.75	49.75	49.75	49.75	49.75	49.75	49.75	49.75	49.75	49.75	49.75	49.75	49.75	49.75	49.75	49.75	49.75	49.75	49.75	49.75	49.75	49.75	49.75	49.75	49.75	49.75	49.75	49.75	49.75	49.75	49.75	49.75	49.75	49.75	49.75	49.75	49.75	49.75	49.75	49.75	49.75
49.5	49.5	49.5	49.5	49.5	49.5	49.5	49.5	49.5	49.5	49.5	49.5	49.5	49.5	49.5	49.5	49.5	49.5	49.5	49.5	49.5	49.5	49.5	49.5	49.5	49.5	49.5	49.5	49.5	49.5	49.5	49.5	49.5	49.5	49.5	49.5	49.5	49.5	49.5	49.5	49.5	49.5	49.5	49.5	49.5	49.5	49.5	49.5	49.5	49.5
49.25	49.25	49.25	49.25	49.25	49.25	49.25	49.25	49.25	49.25	49.25	49.25	49.25	49.25	49.25	49.25	49.25	49.25	49.25	49.25	49.25	49.25	49.25	49.25	49.25	49.25	49.25	49.25	49.25	49.25	49.25	49.25	49.25	49.25	49.25	49.25	49.25	49.25	49.25	49.25	49.25	49.25	49.25	49.25	49.25	49.25	49.25	49.25	49.25	49.25
49	49	49	49	49	49	49	49	49	49	49	49	49	49	49	49	49	49	49	49	49	49	49	49	49	49	49	49	49	49	49	49	49	49	49	49	49	49	49	49	49	49	49	49	49	49	49	49	49	49
48.75	48.75	48.75	48.75	48.75	48.75	48.75	48.75	48.75	48.75	48.75	48.75	48.75	48.75	48.75	48.75	48.75	48.75	48.75	48.75	48.75	48.75	48.75	48.75	48.75	48.75	48.75	48.75	48.75	48.75	48.75	48.75	48.75	48.75	48.75	48.75	48.75	48.75	48.75	48.75	48.75	48.75	48.75	48.75	48.75	48.75	48.75	48.75	48.75	48.75
48.5	48.5	48.5	48.5	48.5	48.5	48.5	48.5	48.5	48.5	48.5	48.5	48.5	48.5	48.5	48.5	48.5	48.5	48.5	48.5	48.5	48.5	48.5	48.5	48.5	48.5	48.5	48.5	48.5	48.5	48.5	48.5	48.5	48.5	48.5	48.5	48.5	48.5	48.5	48.5	48.5	48.5	48.5	48.5	48.5	48.5	48.5	48.5	48.5	48.5
48.25	48.25	48.25	48.25	48.25	48.25	48.25	48.25	48.25	48.25	48.25	48.25	48.25	48.25	48.25	48.25	48.25	48.25	48.25	48.25	48.25	48.25	48.25	48.25	48.25	48.25	48.25	48.25	48.25	48.25	48.25	48.25	48.25	48.25	48.25	48.25	48.25	48.25	48.25	48.25	48.25	48.25	48.25	48.25	48.25	48.25	48.25	48.25	48.25	48.25
48	48	48	48	48	48	48	48	48	48	48	48	48	48	48	48	48	48	48	48	48	48	48	48	48	48	48	48	48	48	48	48	48	48	48	48	48	48	48	48	48	48	48	48	48	48	48	48	48	48
47.75	47.75	47.75	47.75	47.75	47.75	47.75	47.75	47.75	47.75	47.75	47.75	47.75	47.75	47.75	47.75	47.75	47.75	47.75	47.75	47.75	47.75	47.75	47.75	47.75	47.75	47.75	47.75	47.75	47.75	47.75	47.75	47.75	47.75	47.75	47.75	47.75	47.75	47.75	47.75	47.75	47.75	47.75	47.75	47.75	47.75	47.75	47.75	47.75	47.75
47.5	47.5	47.5	47.5	47.5	47.5	47.5	47.5	47.5	47.5	47.5	47.5	47.5	47.5	47.5	47.5	47.5	47.5	47.5	47.5	47.5	47.5	47.5	47.5	47.5	47.5	47.5	47.5	47.5	47.5	47.5	47.5	47.5	47.5	47.5	47.5	47.5	47.5	47.5	47.5	47.5	47.5	47.5	47.5	47.5	47.5	47.5	47.5	47.5	47.5
47.25	47.25	47.25	47.25	47.25	47.25	47.25	47.25	47.25	47.25	47.25	47.25	47.25	47.25	47.25	47.25	47.25	47.25	47.25	47.25	47.25	47.25	47.25	47.25	47.25	47.25	47.25	47.25	47.25	47.25	47.25	47.25	47.25	47.25	47.25	47.25	47.25	47.25	47.25	47.25	47.25	47.25	47.25	47.25	47.25	47.25	47.25	47.25	47.25	47.25
47	47	47	47	47	47	47	47	47	47	47	47	47	47	47	47	47	47	47	47	47	47	47	47	47	47	47	47	47	47	47	47	47	47	47	47	47	47	47	47	47	47	47	47	47	47	47	47	47	47
46.75	46.75	46.75	46.75	46.75	46.75	46.75	46.75	46.75	46.75	46.75	46.75	46.75	46.75	46.75	46.75	46.75	46.75	46.75	46.75	46.75	46.75	46.75	46.75	46.75	46.75	46.75	46.75	46.75	46.75	46.75	46.75	46.75	46.75	46.75	46.75	46.75	46.75	46.75	46.75	46.75	46.75	46.75	46.75	46.75	46.75	46.75	46.75	46.75	46.75
46.5	46.5	46.5	46.5	46.5	46.5	46.5	46.5	46.5	46.5	46.5	46.5	46.5	46.5	46.5	46.5	46.5	46.5	46.5	46.5	46.5	46.5	46.5	46.5	46.5	46.5	46.5	46.5	46.5	46.5	46.5	46.5	46.5	46.5	46.5	46.5	46.5	46.5	46.5	46.5	46.5	46.5	46.5	46.5	46.5	46.5	46.5	46.5	46.5	46.5
46.25	46.25	46.25	46.25	46.25	46.25	46.25	46.25	46.25	46.25	46.25	46.25	46.25	46.25	46.25	46.25	46.25	46.25	46.25	46.25	46.25	46.25	46.25	46.25	46.25	46.25	46.25	46.25	46.25	46.25	46.25	46.25	46.25	46.25	46.25	46.25	46.25	46.25	46.25	46.25	46.25	46.25	46.25	46.25	46.25	46.25	46.25	46.25	46.25	46.25
46	46	46	46	46	46	46	46	46	46	46	46	46	46	46	46	46	46	46	46	46	46	46	46	46	46	46	46	46	46	46	46	46	46	46	46	46	46	46	46	46	46	46	46	46	46	46	46	46	46
45.75	45.75	45.75	45.75	45.75	45.75	45.75	45.75	45.75	45.75	45.75	45.75	45.75	45.75	45.75	45.75	45.75	45.75	45.75	45.75	45.75	45.75	45.75	45.75	45.75	45.75	45.75	45.75	45.75	45.75	45.75	45.75	45.75	45.75	45.75	45.75	45.75	45.75	45.75	45.75	45.75	45.75	45.75	45.75	45.75	45.75	45.75	45.75	45.75	45.75
45.5	45.5	45.5	45.5	45.5	45.5	45.5	45.5	45.5	45.5	45.5	45.5	45.5	45.5	45.5	45.5	45.5	45.5	45.5	45.5	45.5	45.5	45.5	45.5	45.5	45.5	45.5	45.5	45.5	45.5	45.5	45.5	45.5	45.5	45.5	45.5	45.5	45.5	45.5	45.5	45.5	45.5	45.5	45.5	45.5	45.5	45.5	45.5	45.5	45.5
45.25	45.25	45.25	45.25	45.25	45.25	45.25	45.25	45.25	45.25	45.25	45.25	45.25	45.25	45.25	45.25	45.25	45.25	45.25	45.25	45.25	45.25	45.25	45.25	45.25	45.25	45.25	45.25	45.25	45.25	45.25	45.25	45.25	45.25	45.25	45.25	45.25	45.25	45.25	45.25	45.25	45.25	45.25	45.25	45.25	45.25	45.25	45.25	45.25	45.25
45	45	45	45	45	45	45	45	45	45	45	45	45	45	45	45	45	45	45	45	45	45	45	45	45	45	45	45	45	45	45	45	45	45	45	45	45	45	45	45	45	45	45	45	45	45	45	45	45	45
44.75	44.75	44.75	44.75	44.75	44.75	44.75	44.75	44.75	44.75	44.75	44.75	44.75	44.75	44.75	44.75	44.75	44.75	44.75	44.75	44.75	44.75	44.75	44.75	44.75	44.75	44.75	44.75	44.75	44.75	44.75	44.75	44.75	44.75	44.75	44.75	44.75	44.75	44.75	44.75	44.75	44.75	44.75	44.75	44.75	44.75	44.75	44.75	44.75	44.75
44.5	44.5	44.5	44.5	44.5	44.5	44.5	44.5	44.5	44.5	44.5	44.5	44.5	44.5	44.5	44.5	44.5	44.5	44.5	44.5	44.5	44.5	44.5	44.5	44.5	44.5	44.5	44.5	44.5	44.5	44.5	44.5	44.5	44.5	44.5	44.5	44.5	44.5	44.5	44.5	44.5	44.5	44.5	44.5	44.5	44.5	44.5	44.5	44.5	44.5
44.25	44.25	44.25	44.25	44.25	44.25	44.25	44.25	44.25	44.25	44.25	44.25	44.25	44.25	44.25	44.25	44.25	44.25	44.25	44.25	44.25	44.25	44.25	44.25	44.25	44.25	44.25	44.25	44.25	44.25	44.25	44.25	44.25	44.25	44.25	44.25	44.25	44.25	44.25	44.25	44.25	44.25	44.25	44.25	44.25	44.25	44.25	44.25	44.25	44.25
44	44	44	44	44	44	44	44	44	44	44	44	44	44	44	44	44	44	44	44	44	44	44	44	44	44	44	44	44	44	44	44	44	44	44	44	44	44	44	44	44	44	44	44	44	44	44	44	44	44
43.75	43.75	43.75	43.75	43.75	43.75	43.75	43.75	43.75	43.75	43.75	43.75	43.75	43.75	43.75	43.75	43.75	43.75	43.75	43.75	43.75	43.75	43.75	43.75	43.75	43.75	43.75	43.75	43.75	43.75	43.75	43.75	43.75	43.75	43.75	43.75	43.75	43.75	43.75	43.75	43.75	43.75	43.75	43.75	43.75	43.75	43.75	43.75	43.75	43.75
43.5	43.5	43.5	43.5	43.5	43.5	43.5	43.5	43.5	43.5	43.5	43.5	43.5	43.5	43.5	43.5	43.5	43.5	43.5	43.5	43.5	43.5	43.5	43.5	43.5	43.5	43.5	43.5	43.5	43.5	43.5	43.5	43.5	43.5	43.5	43.5	43.5	43.5	43.5	43.5	43.5	43.5	43.5	43.5	43.5	43.5	43.5	43.5	43.5	43.5
43.25	43.25	43.25	43.25	43.25	43.25	43.25	43.25	43.25	43.25	43.25	43.25	43.25	43.25	43.25	43.25	43.25	43.25	43.25	43.25	43.25	43.25	43.25	43.25	43.25	43.25	43.25	43.25	43.25	43.25	43.25	43.25	43.25	43.25	43.25	43.25	43.25	43.25	43.25	43.25	43.25	43.25	43.25	43.25	43.25	43.25	43.25	43.25	43.25	43.25
43	43	43	43	43	43	43	43	43	43	43	43	43	43	43	43	43	43	43	43	43	43	43	43	43	43	43	43	43	43	43	43	43	43	43	43	43	43	43	43	43	43	43	43	43	43	43	43	43	43
42.75	42.75	42.75	42.75	42.75	42.75	42.75	42.75	42.75	42.75	42.75	42.75	42.75	42.75	42.75	42.75	42.75	42.75	42.75	42.75	42.75	42.75	42.75	42.75	42.75	42.75	42.75	42.75	42.75	42.75	42.75	42.75	42.75	42.75	42.75	42.75	42.75	42.75	42.75	42.75	42.75	42.75	42.75	42.75	42.75	42.75	42.75	42.75	42.75	42.75
42.5	42.5	42.5	42.5	42.5	42.5	42.5	42.5	42.5	42.5	42.5	42.5	42.5	42.5	42.5	42.5	42.5	42.5	42.5	42.5	42.5	42.5	42.5	42.5	42.5	42.5	42.5	42.5	42.5	42.5	42.5	42.5	42.5	42.5	42.5	42.5	42.5	42.5	42.5	42.5	42.5	42.5	42.5	42.5	42.5	42.5	42.5	42.5	42.5	42.5
42.25	42.25	42.25	42.25	42.25	42.25	42.25	42.25	42.25	42.25	42.25	42.25	42.25	42.25	42.25	42.25	42.25	42.25	42.25	42.25	42.25	42.25	42.25	42.25	42.25	42.25	42.25	42.25	42.25	42.25	42.25	42.25	42.25	42.25	42.25	42.25	42.25	42.25	42.25	42.25	42.25	42.25	42.25	42.25	42.25	42.25	42.25	42.25	42.25	42.25
42	42	42	42	42	42	42	42	42	42	42	42	42	42	42	42	42	42	42	42	42	42	42	42	42	42	42	42	42	42	42	42	42	42	42	42	42	42	42	42	42	42	42	42	42	42	42	42	42	42
41.75	41.75	41.75	41.75	41.75	41.75	41.75	41.75	41.75	41.75	41.75	41.75	41.75	41.75	41.75	41.75	41.75	41.75	41.75	41.75	41.75	41.75	41.75	41.75	41.75	41.75	41.75	41.75	41.75	41.75	41.75	41.75	41.75	41.75	41.75	41.75	41.75	41.75	41.75	41.75	41.75	41.75	41.75	41.75	41.75	41.75	41.75	41.75	41.75	41.75
41.5	41.5	41.5	41.5	41.5	41.5	41.5	41.5	41.5	41.5	41.5	41.5	41.5	41.5	41.5	41.5	41.5	41.5	41.5	41.5	41.5	41.5	41.5	41.5	41.5	41.5	41.5	41.5	41.5	41.5	41.5	41.5	41.5	41.5	41.5	41.5	41.5	41.5	41.5	41.5	41.5	41.5	41.5	41.5	41.5	41.5	41.5	41.5	41.5	41.5
41.25	41.25	41.25	41.25	41.25	41.25	41.25	41.25	41.25	41.25	41.25	41.25	41.25	41.25	41.25	41.25	41.25	41.25	41.25	41.25	41.25	41.25	41.25	41.25	41.25	41.25	41.25	41.25	41.25	41.25	41.25	41.25	41.25	41.25	41.25	41.25	41.25	41.25	41.25	41.25	41.25	41.25	41.25	41.25	41.25	41.25	41.25	41.25	41.25	41.25
41	41	41	41	41	41	41	41	41	41	41	41	41	41	41	41	41	41	41	41	41	41	41	41	41	41	41	41	41	41	41	41	41	41	41	41	41	41	41	41	41	41	41	41	41	41	41	41	41	41
40.75	40.75	40.75	40.75	40.75	40.75	40.75	40.75	40.75	40.75	40.75	40.75	40.75	40.75	40.75	40.75	40.75	40.75	40.75	40.75	40.75	40.75	40.75	40.75	40.75	40.75	40.75	40.75	40.75	40.75	40.75	40.75	40.75	40.75	40.75	40.75	40.75	40.75	40.75	40.75	40.75	40.75	40.75	40.75	40.75	40.75	40.75	40.75	40.75	40.75
40.5	40.5	40.5	40.5	40.5	40.5	40.5	40.5	40.5	40.5	40.5	40.5	40.5	40.5	40.5	40.5	40.5	40.5	40.5	40.5	40.5	40.5	40.5	40.5	40.5	40.5	40.5	40.5	40.5	40.5	40.5	40.5	40.5	40.5	40.5	40.5	40.5	40.5	40.5	40.5	40.5	40.5	40.5	40.5	40.5	40.5	40.5	40.5	40.5	40.5
40.25	40.25	40.25	40.25	40.25	40.25	40.25	40.25	40.25	40.25	40.25	40.25	40.25	40.25	40.25	40.25	40.25	40.25	40.25	40.25	40.25	40.25	40.25	40.25	40.25	40.25	40.25	40.25	40.25	40.25	40.25	40.25	40.25	40.25	40.25	40.25	40.25	40.25	40.25	40.25	40.25	40.25	40.25	40.25	40.25	40.25	40.25	40.25	40.25	40.25
40	40	40	40	40	40	40	40	40	40	40	40	40	40	40	40	40	40	40	40	40	40	40	40	40	40	40	40	40	40	40	40	40	40	40	40	40	40	40	40	40	40	40	40	40	40	40	40	40	40
39.75	39.75	39.75	39.75	39.75	39.75	39.75	39.75	39.75	39.75	39.75	39.75	39.75	39.75	39.75	39.75	39.75	39.75	39.75	39.75	39.75	39.75	39.75	39.75	39.75	39.75	39.75	39.75	39.75	39.75	39.75	39.75	39.75	39.75	39.75	39.75	39.75	39.75	39.75	39.75	39.75	39.75	39.75	39.75	39.75	39.75	39.75	39.75	39.75	39.75
39.5	39.5	39.5	39.5	39.5	39.5	39.5	39.5	39.5	39.5	39.5	39.5	39.5	39.5	39.5	39.5	39.5	39.5	39.5	39.5	39.5	39.5	39.5	39.5	39.5	39.5	39.5	39.5	39.5	39.5	39.5	39.5	39.5	39.5	39.5	39.5	39.5	39.5	39.5	39.5	39.5	39.5	39.5	39.5	39.5	39.5	39.5	39.5	39.5	39.5
39.25	39.25	39.25	39.25	39.25	39.25	39.25	39.25	39.25	39.25	39.25	39.25	39.25	39.25	39.25	39.25	39.25	39.25	39.25	39.25	39.25	39.25	39.25	39.25	39.25	39.25	39.25	39.25	39.25	39.25	39.25	39.25	39.25	39.25	39.25	39.25	39.25	39.25	39.25	39.25	39.25	39.25	39.25	39.25	39.25	39.25	39.25	39.25	39.25	39.25
39	39	39	39	39	39	39	39	39	39	39	39	39	39	39	39	39	39	39	39	39	39	39	39	39	39	39	39	39	39	39	39	39	39	39	39	39	39	39	39	39	39	39	39	39	39	39	39	39	39
38.75	38.75	38.75	38.75	38.75	38.75	38.75	38.75	38.75	38.75	38.75	38.75	38.75	38.75	38.75	38.75	38.75	38.75	38.75	38.75	38.75	38.75	38.75	38.75	38.75	38.75	38.75	38.75	38.75	38.75	38.75	38.75	38.75	38.75	38.75	38.75	38.75	38.75	38.75	38.75	38.75	38.75	38.75	38.75	38.75	38.75	38.75	38.75	38.75	38.75
38.5	38.5	38.5	38.5	38.5	38.5	38.5	38.5	38.5	38.5	38.5	38.5	38.5	38.5	38.5	38.5	38.5	38.5	38.5	38.5	38.5	38.5	38.5	38.5	38.5	38.5	38.5	38.5	38.5	38.5	38.5	38.5	38.5	38.5	38.5	38.5	38.5	38.5	38.5	38.5	38.5	38.5	38.5	38.5	38.5	38.5	38.5	38.5	38.5	38.5
38.25	38.25	38.25	38.25	38.25	38.25	38.25	38.25	38.25	38.25	38.25	38.25	38.25	38.25	38.25	38.25	38.25	38.25	38.25	38.25	38.25	38.25	38.25	38.25	38.25	38.25	38.25	38.25	38.25	38.25	38.25	38.25	38.25	38.25	38.25	38.25	38.25	38.25	38.25	38.25	38.25	38.25	38.25	38.25	38.25	38.25	38.25	38.25	38.25	38.25
38	38	38	38	38	38	38	38	38	38	38	38	38	38	38	38	38	38	38	38	38	38	38	38	38	38	38	38	38	38	38	38	38	38	38	38	38	38	38	38	38	38	38	38	38	38	38	38	38	38
37.75	37.75	37.75	37.75	37.75	37.75	37.75	37.75	37.75	37.75	37.75	37.75	37.75	37.75	37.75	37.75	37.75	37.75	37.75	37.75	37.75	37.75	37.75	37.75	37.75	37.75	37.75	37.75	37.75	37.75	37.75	37.75	37.75	37.75	37.75	37.75	37.75	37.75	37.75	37.75	37.75	37.75	37.75	37.75	37.75	37.75	37.75	37.75	37.75	37.75
37.5	37.5	37.5	37.5	37.5	37.5	37.5	37.5	37.5	37.5	37.5	37.5	37.5	37.5	37.5	37.5	37.5	37.5	37.5	37.5	37.5	37.5	37.5	37.5	37.5	37.5	37.5	37.5	37.5	37.5	37.5	37.5	37.5	37.5	37.5	37.5	37.5	37.5	37.5	37.5	37.5	37.5	37.5	37.5	37.5	37.5	37.5	37.5	37.5	37.5
37.25	37.25	37.25	37.25	37.25	37.25	37.25	37.25	37.25	37.25	37.25	37.25	37.25	37.25	37.25	37.25	37.25	37.25	37.25	37.25	37.25	37.25	37.25	37.25	37.25	37.25	37.25	37.25	37.25	37.25	37.25	37.25	37.25	37.25	37.25	37.25	37.25	37.25	37.25	37.25	37.25	37.25	37.25	37.25	37.25	37.25	37.25	37.25	37.25	37.25
37	37	37	37	37	37	37	37	37	37	37	37	37	37	37	37	37	37	37	37	37	37	37	37	37	37	37	37	37	37	37	37	37	37	37	37	37	37	37	37	37	37	37	37	37	37	37	37	37	37
36.75	36.75	36.75	36.75	36.75	36.75	36.75	36.75	36.75	36.75	36.75	36.75	36.75	36.75	36.75	36.75	36.75	36.75	36.75	36.75	36.75	36.75	36.75	36.75	36.75	36.75	36.75	36.75	36.75	36.75	36.75	36.75	36.75	36.75	36.75	36.75	36.75	36.75	36.75	36.75	36.75	36.75	36.75	36.75	36.75	36.75	36.75	36.75	36.75	36.75
36.5	36.5	36.5	36.5	36.5	36.5	36.5	36.5	36.5	36.5	36.5	36.5	36.5	36.5	36.5	36.5	36.5	36.5	36.5	36.5	36.5	36.5	36.5	36.5	36.5	36.5	36.5	36.5	36.5	36.5	36.5	36.5	36.5	36.5	36.5	36.5	36.5	36.5	36.5	36.5	36.5	36.5	36.5	36.5	36.5	36.5	36.5	36.5	36.5	36.5
36.25	36.25	36.25	36.25	36.25	36.25	36.25	36.25	36.25	36.25	36.25	36.25	36.25	36.25	36.25	36.25	36.25	36.25	36.25	36.25	36.25	36.25	36.25	36.25	36.25	36.25	36.25	36.25	36.25	36.25	36.25	36.25	36.25	36.25	36.25	36.25	36.25	36.25	36.25	36.25	36.25	36.25	36.25	36.25	36.25	36.25	36.25	36.25	36.25	36.25
36	36	36	36	36	36	36	36	36	36	36	36	36	36	36	36	36	36	36	36	36	36	36	36	36	36	36	36	36	36	36	36	36	36	36	36	36	36	36	36	36	36	36	36	36	36	36	36	36	36
35.75	35.75	35.75	35.75	35.75	35.75	35.75	35.75	35.75	35.75	35.75	35.75	35.75	35.75	35.75	35.75	35.75	35.75	35.75	35.75	35.75	35.75	35.75	35.75	35.75	35.75	35.75	35.75	35.75	35.75	35.75	35.75	35.75	35.75	35.75	35.75	35.75	35.75	35.75	35.75	35.75	35.75	35.75	35.75	35.75	35.75	35.75	35.75	35.75	35.75
35.5	35.5	35.5	35.5	35.5	35.5	35.5	35.5	35.5	35.5	35.5	35.5	35.5	35.5	35.5	35.5	35.5	35.5	35.5	35.5	35.5	35.5	35.5	35.5	35.5	35.5	35.5	35.5	35.5	35.5	35.5	35.5	35.5	35.5	35.5	35.5	35.5	35.5	35.5	35.5	35.5	35.5	35.5	35.5	35.5	35.5	35.5	35.5	35.5	35.5
35.25	35.25	35.25	35.25	35.25	35.25	35.25	35.25	35.25	35.25	35.25	35.25	35.25	35.25	35.25	35.25	35.25	35.25	35.25	35.25	35.25	35.25	35.25	35.25	35.25	35.25	35.25	35.25	35.25	35.25	35.25	35.25	35.25	35.25	35.25	35.25	35.25	35.25	35.25	35.25	35.25	35.25	35.25	35.25	35.25	35.25	35.25	35.25	35.25	35.25
35	35	35	35	35	35	35	35	35	35	35	35	35	35	35	35	35	35	35	35	35	35	35	35	35	35	35	35	35	35	35	35	35	35	35	35	35	35	35	35	35	35	35	35	35	35	35	35	35	35
34.75	34.75	34.75	34.75	34.75	34.75	34.75	34.75	34.75	34.75	34.75	34.75	34.75	34.75	34.75	34.75	34.75	34.75	34.75	34.75	34.75	34.75	34.75	34.75	34.75	34.75	34.75	34.75	34.75	34.75	34.75	34.75	34.75	34.75	34.75	34.75	34.75	34.75	34.75	34.75	34.75	34.75	34.75	34.75	34.75	34.75	34.75	34.75	34.75	34.75
34.5	34.5	34.5	34.5	34.5	34.5	34.5	34.5	34.5	34.5	34.5	34.5	34.5	34.5	34.5	34.5	34.5	34.5	34.5	34.5	34.5	34.5	34.5	34.5	34.5	34.5	34.5	34.5	34.5	34.5	34.5	34.5	34.5	34.5	34.5	34.5	34.5	34.5	34.5	34.5	34.5	34.5	34.5	34.5	34.5	34.5	34.5	34.5	34.5	34.5
34.25	34.25	34.25	34.25	34.25	34.25	34.25	34.25	34.25	34.25	34.25	34.25	34.25	34.25	34.25	34.25	34.25	34.25	34.25	34.25	34.25	34.25	34.25	34.25	34.25	34.25	34.25	34.25	34.25	34.25	34.25	34.25	34.25	34.25	34.25	34.25	34.25	34.25	34.25	34.25	34.25	34.25	34.25	34.25	34.25	34.25	34.25	34.25	34.25	34.25
34	34	34	34	34	34	34	34	34	34	34	34	34	34	34	34	34	34	34	34	34	34	34	34	34	34	34	34	34	34	34	34	34	34	34	34	34	34	34	34	34	34	34	34	34	34	34	34	34	34
33.75	33.75	33.75	33.75	33.75	33.75	33.75	33.75	33.75	33.75	33.75	33.75	33.75	33.75	33.75	33.75	33.75	33.75	33.75	33.75	33.75	33.75	33.75	33.75	33.75	33.75	33.75	33.75	33.75	33.75	33.75	33.75	33.75	33.75	33.75	33.75	33.75	33.75	33.75	33.75	33.75	33.75	33.75	33.75	33.75	33.75	33.75	33.75	33.75	33.75
33.5	33.5	33.5	33.5	33.5	33.5	33.5	33.5	33.5	33.5	33.5	33.5	33.5	33.5	33.5	33.5	33.5	33.5	33.5	33.5	33.5	33.5	33.5	33.5	33.5	33.5	33.5	33.5	33.5	33.5	33.5	33.5	33.5	33.5	33.5	33.5	33.5	33.5	33.5	33.5	33.5	33.5	33.5	33.5	33.5	33.5	33.5	33.5	33.5	33.5
33.25	33.25	33.25	33.25	33.25	33.25	33.25	33.25	33.25	33.25	33.25	33.25	33.25	33.25	33.25	33.25	33.25	33.25	33.25	33.25	33.25	33.25	33.25	33.25	33.25	33.25	33.25	33.25	33.25	33.25	33.25	33.25	33.25	33.25	33.25	33.25	33.25	33.25	33.25	33.25	33.25	33.25	33.25	33.25	33.25	33.25	33.25	33.25	33.25	33.25
33	33	33	33	33	33	33	33	33	33	33	33	33	33	33	33	33	33	33	33	33	33	33	33	33	33	33	33	33	33	33	33	33	33	33	33	33	33	33	33	33	33	33	33	33	33	33	33	33	33
32.75	32.75	32.75	32.75	32.75	32.75	32.75	32.75	32.75	32.75	32.75	32.75	32.75	32.75	32.75	32.75	32.75	32.75	32.75	32.75	32.75	32.75	32.75	32.75	32.75	32.75	32.75	32.75	32.75	32.75	32.75	32.75	32.75	32.75	32.75	32.75	32.75	32.75	32.75	32.75	32.75	32.75	32.75	32.75	32.75	32.75	32.75	32.75	32.75	32.75
32.5	32.5	32.5	32.5	32.5	32.5	32.5	32.5	32.5	32.5	32.5	32.5	32.5	32.5	32.5	32.5	32.5	32.5	32.5	32.5	32.5	32.5	32.5	32.5	32.5	32.5	32.5	32.5	32.5	32.5	32.5	32.5	32.5	32.5	32.5	32.5	32.5	32.5	32.5	32.5	32.5	32.5	32.5	32.5	32.5	32.5	32.5	32.5	32.5	32.5
32.25	32.25	32.25	32.25	32.25	32.25	32.25	32.25	32.25	32.25	32.25	32.25	32.25	32.25	32.25	32.25	32.25	32.25	32.25	32.25	32.25	32.25	32.25	32.25	32.25	32.25	32.25	32.25	32.25	32.25	32.25	32.25	32.25	32.25	32.25	32.25	32.25	32.25	32.25	32.25	32.25	32.25	32.25	32.25	32.25	32.25	32.25	32.25	32.25	32.25
32	32	32	32	32	32	32	32	32	32	32	32	32	32	32	32	32	32	32	32	32	32	32	32	32	32	32	32	32	32	32	32	32	32	32	32	32	32	32	32	32	32	32	32	32	32	32	32	32	32
31.75	31.75	31.75	31.75	31.75	31.75	31.75	31.75	31.75	31.75	31.75	31.75	31.75	31.75	31.75	31.75	31.75	31.75	31.75	31.75	31.75	31.75	31.75	31.75	31.75	31.75	31.75	31.75	31.75	31.75	31.75	31.75	31.75	31.75	31.75	31.75	31.75	31.75	31.75	31.75	31.75	31.75	31.75	31.75	31.75	31.75	31.75	31.75	31.75	31.75
31.5	31.5	31.5	31.5	31.5	31.5	31.5	31.5	31.5	31.5	31.5	31.5	31.5	31.5	31.5	31.5	31.5	31.5	31.5	31.5	31.5	31.5	31.5	31.5	31.5	31.5	31.5	31.5	31.5	31.5	31.5	31.5	31.5	31.5	31.5	31.5	31.5	31.5	31.5	31.5	31.5	31.5	31.5	31.5	31.5	31.5	31.5	31.5	31.5	31.5
31.25	31.25	31.25	31.25	31.25	31.25	31.25	31.25	31.25	31.25	31.25	31.25	31.25	31.25	31.25	31.25	31.25	31.25	31.25	31.25	31.25	31.25	31.25	31.25	31.25	31.25	31.25	31.25	31.25	31.25	31.25	31.25	31.25	31.25	31.25	31.25	31.25	31.25	31.25	31.25	31.25	31.25	31.25	31.25	31.25	31.25	31.25	31.25	31.25	31.25
31	31	31	31	31	31	31	31	31	31	31	31	31	31	31	31	31	31	31	31	31	31	31	31	31	31	31	31	31	31	31	31	31	31	31	31	31	31	31	31	31	31	31	31	31	31	31	31	31	31
30.75	30.75	30.75	30.75	30.75	30.75	30.75	30.75	30.75	30.75	30.75	30.75	30.75	30.75	30.75	30.75	30.75	30.75	30.75	30.75	30.75	30.75	30.75	30.75	30.75	30.75	30.75	30.75	30.75	30.75	30.75	30.75	30.75	30.75	30.75	30.75	30.75	30.75	30.75	30.75	30.75	30.75	30.75	30.75	30.75	30.75	30.75	30.75	30.75	30.75
30.5	30.5	30.5	30.5	30.5	30.5	30.5	30.5	30.5	30.5	30.5	30.5	30.5	30.5	30.5	30.5	30.5	30.5	30.5	30.5	30.5	30.5	30.5	30.5	30.5	30.5	30.5	30.5	30.5	30.5	30.5	30.5	30.5	30.5	30.5	30.5	30.5	30.5	30.5	30.5	30.5	30.5	30.5	30.5	30.5	30.5	30.5	30.5	30.5	30.5
30.25	30.25	30.25	30.25	30.25	30.25	30.25	30.25	30.25	30.25	30.25	30.25	30.25	30.25	30.25	30.25	30.25	30.25	30.25	30.25	30.25	30.25	30.25	30.25	30.25	30.25	30.25	30.25	30.25	30.25	30.25	30.25	30.25	30.25	30.25	30.25	30.25	30.25	30.25	30.25	30.25	30.25	30.25	30.25	30.25	30.25	30.25	30.25	30.25	30.25
30	30	30	30	30	30	30	30	30	30	30	30	30	30	30	30	30	30	30	30	30	30	30	30	30	30	30	30	30	30	30	30	30	30	30	30	30	30	30	30	30	30	30	30	30	30	30	30	30	30
29.75	29.75	29.75	29.75	29.75	29.75	29.75	29.75	29.75	29.75	29.75	29.75	29.75	29.75	29.75	29.75	29.75	29.75	29.75	29.75	29.75	29.75	29.75	29.75	29.75	29.75	29.75	29.75	29.75	29.75	29.75	29.75	29.75	29.75	29.75	29.75	29.75	29.75	29.75	29.75	29.75	29.75	29.75	29.75	29.75	29.75	29.75	29.75	29.75	29.75
29.5	29.5	29.5	29.5	29.5	29.5	29.5	29.5	29.5	29.5	29.5	29.5	29.5	29.5	29.5	29.5	29.5	29.5	29.5	29.5	29.5	29.5	29.5	29.5	29.5	29.5	29.5	29.5	29.5	29.5	29.5	29.5	29.5	29.5	29.5	29.5	29.5	29.5	29.5	29.5	29.5	29.5	29.5	29.5	29.5	29.5	29.5	29.5	29.5	29.5
29.25	29.25	29.25	29.25	29.25	29.25	29.25	29.25	29.25	29.25	29.25	29.25	29.25	29.25	29.25	29.25	29.25	29.25	29.25	29.25	29.25	29.25	29.25	29.25	29.25	29.25	29.25	29.25	29.25	29.25	29.25	29.25	29.25	29.25	29.25	29.25	29.25	29.25	29.25	29.25	29.25	29.25	29.25	29.25	29.25	29.25	29.25	29.25	29.25	29.25
29	29	29	29	29	29	29	29	29	29	29	29	29	29	29	29	29	29	29	29	29	29	29	29	29	29	29	29	29	29	29	29	29	29	29	29	29	29	29	29	29	29	29	29	29	29	29	29	29	29
28.75	28.75	28.75	28.75	28.75	28.75	28.75	28.75	28.75	28.75	28.75	28.75	28.75	28.75	28.75	28.75	28.75	28.75	28.75	28.75	28.75	28.75	28.75	28.75	28.75	28.75	28.75	28.75	28.75	28.75	28.75	28.75	28.75	28.75	28.75	28.75	28.75	28.75	28.75	28.75	28.75	28.75	28.75	28.75	28.75	28.75	28.75	28.75	28.75	28.75
28.5	28.5	28.5	28.5	28.5	28.5	28.5	28.5	28.5	28.5	28.5	28.5	28.5	28.5	28.5	28.5	28.5	28.5	28.5	28.5	28.5	28.5	28.5	28.5	28.5	28.5	28.5	28.5	28.5	28.5	28.5	28.5	28.5	28.5	28.5	28.5	28.5	28.5	28.5	28.5	28.5	28.5	28.5	28.5	28.5	28.5	28.5	28.5	28.5	28.5
28.25	28.25	28.25	28.25	28.25	28.25	28.25	28.25	28.25	28.25	28.25	28.25	28.25	28.25	28.25	28.25	28.25	28.25	28.25	28.25	28.25	28.25	28.25	28.25	28.25	28.25	28.25	28.25	28.25	28.25	28.25	28.25	28.25	28.25	28.25	28.25	28.25	28.25	28.25	28.25	28.25	28.25	28.25	28.25	28.25	28.25	28.25	28.25	28.25	28.25
28	28	28	28	28	28	28	28	28	28	28	28	28	28	28	28	28	28	28	28	28	28	28	28	28	28	28	28	28	28	28	28	28	28	28	28	28	28	28	28	28	28	28	28	28	28	28	28	28	28
27.75	27.75	27.75	27.75	27.75	27.75	27.75	27.75	27.75	27.75	27.75	27.75	27.75	27.75	27.75	27.75	27.75	27.75	27.75	27.75	27.75	27.75	27.75	27.75	27.75	27.75	27.75	27.75	27.75	27.75	27.75	27.75	27.75	27.75	27.75	27.75	27.75	27.75	27.75	27.75	27.75	27.75	27.75	27.75	27.75	27.75	27.75	27.75	27.75	27.75
27.5	27.5	27.5	27.5	27.5	27.5	27.5	27.5	27.5	27.5	27.5	27.5	27.5	27.5	27.5	27.5	27.5	27.5	27.5	27.5	27.5	27.5	27.5	27.5	27.5	27.5	27.5	27.5	27.5	27.5	27.5	27.5	27.5	27.5	27.5	27.5	27.5	27.5	27.5	27.5	27.5	27.5	27.5	27.5	27.5	27.5	27.5	27.5	27.5	27.5
27.25	27.25	27.25	27.25	27.25	27.25	27.25	27.25	27.25	27.25	27.25	27.25	27.25	27.25	27.25	27.25	27.25	27.25	27.25	27.25	27.25	27.25	27.25	27.25	27.25	27.25	27.25	27.25	27.25	27.25	27.25	27.25	27.25	27.25	27.25	27.25	27.25	27.25	27.25	27.25	27.25	27.25	27.25	27.25	27.25	27.25	27.25	27.25	27.25	27.25
27	27	27	27	27	27	27	27	27	27	27	27	27	27	27	27	27	27	27	27	27	27	27	27	27	27	27	27	27	27	27	27	27	27	27	27	27	27	27	27	27	27	27	27	27	27	27	27	27	27
26.75	26.75	26.75	26.75	26.75	26.75	26.75	26.75	26.75	26.75	26.75	26.75	26.75	26.75	26.75	26.75	26.75	26.75	26.75	26.75	26.75	26.75	26.75	26.75	26.75	26.75	26.75	26.75	26.75	26.75	26.75	26.75	26.75	26.75	26.75	26.75	26.75	26.75	26.75	26.75	26.75	26.75	26.75	26.75	26.75	26.75	26.75	26.75	26.75	26.75
26.5	26.5	26.5	26.5	26.5	26.5	26.5	26.5	26.5	26.5	26.5	26.5	26.5	26.5	26.5	26.5	26.5	26.5	26.5	26.5	26.5	26.5	26.5	26.5	26.5	26.5	26.5	26.5	26.5	26.5	26.5	26.5	26.5	26.5	26.5	26.5	26.5	26.5	26.5	26.5	26.5	26.5	26.5	26.5	26.5	26.5	26.5	26.5	26.5	26.5
26.25	26.25	26.25	26.25	26.25	26.25	26.25	26.25	26.25	26.25	26.25	26.25	26.25	26.25	26.25	26.25	26.25	26.25	26.25	26.25	26.25	26.25	26.25	26.25	26.25	26.25	26.25	26.25	26.25	26.25	26.25	26.25	26.25	26.25	26.25	26.25	26.25	26.25	26.25	26.25	26.25	26.25	26.25	26.25	26.25	26.25	26.25	26.25	26.25	26.25
26	26	26	26	26	26	26	26	26	26	26	26	26	26	26	26	26	26	26	26	26	26	26	26	26	26	26	26	26	26	26	26	26	26	26	26	26	26	26	26	26	26	26	26	26	26	26	26	26	26
25.75	25.75	25.75	25.75	25.75	25.75	25.75	25.75	25.75	25.75	25.75	25.75	25.75	25.75	25.75	25.75	25.75	25.75	25.75	25.75	25.75	25.75	25.75	25.75	25.75	25.75	25.75	25.75	25.75	25.75	25.75	25.75	25.75	25.75	25.75	25.75	25.75	25.75	25.75	25.75	25.75	25.75	25.75	25.75	25.75	25.75	25.75	25.75	25.75	25.75
25.5	25.5	25.5	25.5	25.5	25.5	25.5	25.5	25.5	25.5	25.5	25.5	25.5	25.5	25.5	25.5	25.5	25.5	25.5	25.5	25.5	25.5	25.5	25.5	25.5	25.5	25.5	25.5	25.5	25.5	25.5	25.5	25.5	25.5	25.5	25.5	25.5	25.5	25.5	25.5	25.5	25.5	25.5	25.5	25.5	25.5	25.5	25.5	25.5	25.5
25.25	25.25	25.25	25.25	25.25	25.25	25.25	25.25	25.25	25.25	25.25	25.25	25.25	25.25	25.25	25.25	25.25	25.25	25.25	25.25	25.25	25.25	25.25	25.25	25.25	25.25	25.25	25.25	25.25	25.25	25.25	25.25	25.25	25.25	25.25	25.25	25.25	25.25	25.25	25.25	25.25	25.25	25.25	25.25	25.25	25.25	25.25	25.25	25.25	25.25
25	25	25	25	25	25	25	25	25	25	25	25	25	25	25	25	25	25	25	25	25	25	25	25	25	25	25	25	25	25	25	25	25	25	25	25	25	25	25	25	25	25	25	25	25	25	25	25	25	25
24.75	24.75	24.75	24.75	24.75	24.75	24.75	24.75	24.75	24.75	24.75	24.75	24.75	24.75	24.75	24.75	24.75	24.75	24.75	24.75	24.75	24.75	24.75	24.75	24.75	24.75	24.75	24.75	24.75	24.75	24.75	24.75	24.75	24.75	24.75	24.75	24.75	24.75	24.75	24.75	24.75	24.75	24.75	24.75	24.75	24.75	24.75	24.75	24.75	24.75
24.5	24.5	24.5	24.5	24.5	24.5	24.5	24.5	24.5	24.5	24.5	24.5	24.5	24.5	24.5	24.5	24.5	24.5	24.5	24.5	24.5	24.5	24.5	24.5	24.5	24.5	24.5	24.5	24.5	24.5	24.5	24.5	24.5	24.5	24.5	24.5	24.5	24.5	24.5	24.5	24.5	24.5	24.5	24.5	24.5	24.5	24.5	24.5	24.5	24.5
24.25	24.25	24.25	24.25	24.25	24.25	24.25	24.25	24.25	24.25	24.25	24.25	24.25	24.25	24.25	24.25	24.25	24.25	24.25	24.25	24.25	24.25	24.25	24.25	24.25	24.25	24.25	24.25	24.25	24.25	24.25	24.25	24.25	24.25	24.25	24.25	24.25	24.25	24.25	24.25	24.25	24.25	24.25	24.25	24.25	24.25	24.25	24.25	24.25	24.25
24	24	24	24	24	24	24	24	24	24	24	24	24	24	24	24	24	24	24	24	24	24	24	24	24	24	24	24	24	24	24	24	24	24	24	24	24	24	24	24	24	24	24	24	24	24	24	24	24	24
23.75	23.75	23.75	23.75	23.75	23.75	23.75	23.75	23.75	23.75	23.75	23.75	23.75	23.75	23.75	23.75	23.75	23.75	23.75	23.75	23.75	23.75	23.75	23.75	23.75	23.75	23.75	23.75	23.75	23.75	23.75	23.75	23.75	23.75	23.75	23.75	23.75	23.75	23.75	23.75	23.75	23.75	23.75	23.75	23.75	23.75	23.75	23.75	23.75	23.75
23.5	23.5	23.5	23.5	23.5	23.5	23.5	23.5	23.5	23.5	23.5	23.5	23.5	23.5	23.5	23.5	23.5	23.5	23.5	23.5	23.5	23.5	23.5	23.5	23.5	23.5	23.5	23.5	23.5	23.5	23.5	23.5	23.5	23.5	23.5	23.5	23.5	23.5	23.5	23.5	23.5	23.5	23.5	23.5	23.5	23.5	23.5	23.5	23.5	23.5
23.25	23.25	23.25	23.25	23.25	23.25	23.25	23.25	23.25	23.25	23.25	23.25	23.25	23.25	23.25	23.25	23.25	23.25	23.25	23.25	23.25	23.25	23.25	23.25	23.25	23.25	23.25	23.25	23.25	23.25	23.25	23.25	23.25	23.25	23.25	23.25	23.25	23.25	23.25	23.25	23.25	23.25	23.25	23.25	23.25	23.25	23.25	23.25	23.25	23.25
23	23	23	23	23	23	23	23	23	23	23	23	23	23	23	23	23	23	23	23	23	23	23	23	23	23	23	23	23	23	23	23	23	23	23	23	23	23	23	23	23	23	23	23	23	23	23	23	23	23
22.75	22.75	22.75	22.75	22.75	22.75	22.75	22.75	22.75	22.75	22.75	22.75	22.75	22.75	22.75	22.75	22.75	22.75	22.75	22.75	22.75	22.75	22.75	22.75	22.75	22.75	22.75	22.75	22.75	22.75	22.75	22.75	22.75	22.75	22.75	22.75	22.75	22.75	22.75	22.75	22.75	22.75	22.75	22.75	22.75	22.75	22.75	22.75	22.75	22.75
22.5	22.5	22.5	22.5	22.5	22.5	22.5	22.5	22.5	22.5	22.5	22.5	22.5	22.5	22.5	22.5	22.5	22.5	22.5	22.5	22.5	22.5	22.5	22.5	22.5	22.5	22.5	22.5	22.5	22.5	22.5	22.5	22.5	22.5	22.5	22.5	22.5	22.5	22.5	22.5	22.5	22.5	22.5	22.5	22.5	22.5	22.5	22.5	22.5	22.5
22.25	22.25	22.25	22.25	22.25	22.25	22.25	22.25	22.25	22.25	22.25	22.25	22.25	22.25	22.25	22.25	22.25	22.25	22.25	22.25	22.25	22.25	22.25	22.25	22.25	22.25	22.25	22.25	22.25	22.25	22.25	22.25	22.25	22.25	22.25	22.25	22.25	22.25	22.25	22.25	22.25	22.25	22.25	22.25	22.25	22.25	22.25	22.25	22.25	22.25
22	22	22	22	22	22	22	22	22	22	22	22	22	22	22	22	22	22	22	22	22	22	22	22	22	22	22	22	22	22	22	22	22	22	22	22	22	22	22	22	22	22	22	22	22	22	22	22	22	22
21.75	21.75	21.75	21.75	21.75	21.75	21.75	21.75	21.75	21.75	21.75	21.75	21.75	21.75	21.75	21.75	21.75	21.75	21.75	21.75	21.75	21.75	21.75	21.75	21.75	21.75	21.75	21.75	21.75	21.75	21.75	21.75	21.75	21.75	21.75	21.75	21.75	21.75	21.75	21.75	21.75	21.75	21.75	21.75	21.75	21.75	21.75	21.75	21.75	21.75
21.5	21.5	21.5	21.5	21.5	21.5	21.5	21.5	21.5	21.5	21.5	21.5	21.5	21.5	21.5	21.5	21.5	21.5	21.5	21.5	21.5	21.5	21.5	21.5	21.5	21.5	21.5	21.5	21.5	21.5	21.5	21.5	21.5	21.5	21.5	21.5	21.5	21.5	21.5	21.5	21.5	21.5	21.5	21.5	21.5	21.5	21.5	21.5	21.5	21.5
21.25	21.25	21.25	21.25	21.25	21.25	21.25	21.25	21.25	21.25	21.25	21.25	21.25	21.25	21.25	21.25	21.25	21.25	21.25	21.25	21.25	21.25	21.25	21.25	21.25	21.25	21.25	21.25	21.25	21.25	21.25	21.25	21.25	21.25	21.25	21.25	21.25	21.25	21.25	21.25	21.25	21.25	21.25	21.25	21.25	21.25	21.25	21.25	21.25	21.25
21	21	21	21	21	21	21	21	21	21	21	21	21	21	21	21	21	21	21	21	21	21	21	21	21	21	21	21	21	21	21	21	21	21	21	21	21	21	21	21	21	21	21	21	21	21	21	21	21	21
20.75	20.75	20.75	20.75	20.75	20.75	20.75	20.75	20.75	20.75	20.75	20.75	20.75	20.75	20.75	20.75	20.75	20.75	20.75	20.75	20.75	20.75	20.75	20.75	20.75	20.75	20.75	20.75	20.75	20.75	20.75	20.75	20.75	20.75	20.75	20.75	20.75	20.75	20.75	20.75	20.75	20.75	20.75	20.75	20.75	20.75	20.75	20.75	20.75	20.75
20.5	20.5	20.5	20.5	20.5	20.5	20.5	20.5	20.5	20.5	20.5	20.5	20.5	20.5	20.5	20.5	20.5	20.5	20.5	20.5	20.5	20.5	20.5	20.5	20.5	20.5	20.5	20.5	20.5	20.5	20.5	20.5	20.5	20.5	20.5	20.5	20.5	20.5	20.5	20.5	20.5	20.5	20.5	20.5	20.5	20.5	20.5	20.5	20.5	20.5
20.25	20.25	20.25	20.25	20.25	20.25	20.25	20.25	20.25	20.25	20.25	20.25	20.25	20.25	20.25	20.25	20.25	20.25	20.25	20.25	20.25	20.25	20.25	20.25	20.25	20.25	20.25	20.25	20.25	20.25	20.25	20.25	20.25	20.25	20.25	20.25	20.25	20.25	20.25	20.25	20.25	20.25	20.25	20.25	20.25	20.25	20.25	20.25	20.25	20.25
20	20	20	20	20	20	20	20	20	20	20	20	20	20	20	20	20	20	20	20	20	20	20	20	20	20	20	20	20	20	20	20	20	20	20	20	20	20	20	20	20	20	20	20	20	20	20	20	20	20
19.75	19.75	19.75	19.75	19.75	19.75	19.75	19.75	19.75	19.75	19.75	19.75	19.75	19.75	19.75	19.75	19.75	19.75	19.75	19.75	19.75	19.75	19.75	19.75	19.75	19.75	19.75	19.75	19.75	19.75	19.75	19.75	19.75	19.75	19.75	19.75	19.75	19.75	19.75	19.75	19.75	19.75	19.75	19.75	19.75	19.75	19.75	19.75	19.75	19.75
19.5	19.5	19.5	19.5	19.5	19.5	19.5	19.5	19.5	19.5	19.5	19.5	19.5	19.5	19.5	19.5	19.5	19.5	19.5	19.5	19.5	19.5	19.5	19.5	19.5	19.5	19.5	19.5	19.5	19.5	19.5	19.5	19.5	19.5	19.5	19.5	19.5	19.5	19.5	19.5	19.5	19.5	19.5	19.5	19.5	19.5	19.5	19.5	19.5	19.5
19.25	19.25	19.25	19.25	19.25	19.25	19.25	19.25	19.25	19.25	19.25	19.25	19.25	19.25	19.25	19.25	19.25	19.25	19.25	19.25	19.25	19.25	19.25	19.25	19.25	19.25	19.25	19.25	19.25	19.25	19.25	19.25	19.25	19.25	19.25	19.25	19.25	19.25	19.25	19.25	19.25	19.25	19.25	19.25	19.25	19.25	19.25	19.25	19.25	19.25
19	19	19	19	19	19	19	19	19	19	19	19	19	19	19	19	19	19	19	19	19	19	19	19	19	19	19	19	19	19	19	19	19	19	19	19	19	19	19	19	19	19	19	19	19	19	19	19	19	19
18.75	18.75	18.75	18.75	18.75	18.75	18.75	18.75	18.75	18.75	18.75	18.75	18.75	18.75	18.75	18.75	18.75	18.75	18.75	18.75	18.75	18.75	18.75	18.75	18.75	18.75	18.75	18.75	18.75	18.75	18.75	18.75	18.75	18.75	18.75	18.75	18.75	18.75	18.75	18.75	18.75	18.75	18.75	18.75	18.75	18.75	18.75	18.75	18.75	18.75
18.5	18.5	18.5	18.5	18.5	18.5	18.5	18.5	18.5	18.5	18.5	18.5	18.5	18.5	18.5	18.5	18.5	18.5	18.5	18.5	18.5	18.5	18.5	18.5	18.5	18.5	18.5	18.5	18.5	18.5	18.5	18.5	18.5	18.5	18.5	18.5	18.5	18.5	18.5	18.5	18.5	18.5	18.5	18.5	18.5	18.5	18.5	18.5	18.5	18.5
18.25	18.25	18.25	18.25	18.25	18.25	18.25	18.25	18.25	18.25	18.25	18.25	18.25	18.25	18.25	18.25	18.25	18.25	18.25	18.25	18.25	18.25	18.25	18.25	18.25	18.25	18.25	18.25	18.25	18.25	18.25	18.25	18.25	18.25	18.25	18.25	18.25	18.25	18.25	18.25	18.25	18.25	18.25	18.25	18.25	18.25	18.25	18.25	18.25	18.25
18	18	18	18	18	18	18	18	18	18	18	18	18	18	18	18	18	18	18	18	18	18	18	18	18	18	18	18	18	18	18	18	18	18	18	18	18	18	18	18	18	18	18	18	18	18	18	18	18	18
17.75	17.75	17.75	17.75	17.75	17.75	17.75	17.75	17.75	17.75	17.75	17.75	17.75	17.75	17.75	17.75	17.75	17.75	17.75	17.75	17.75	17.75	17.75	17.75	17.75	17.75	17.75	17.75	17.75	17.75	17.75	17.75	17.75	17.75	17.75	17.75	17.75	17.75	17.75	17.75	17.75	17.75	17.75	17.75	17.75	17.75	17.75	17.75	17.75	17.75
17.5	17.5	17.5	17.5	17.5	17.5	17.5	17.5	17.5	17.5	17.5	17.5	17.5	17.5	17.5	17.5	17.5	17.5	17.5	17.5	17.5	17.5	17.5	17.5	17.5	17.5	17.5	17.5	17.5	17.5	17.5	17.5	17.5	17.5	17.5	17.5	17.5	17.5	17.5	17.5	17.5	17.5	17.5	17.5	17.5	17.5	17.5	17.5	17.5	17.5
17.25	17.25	17.25	17.25	17.25	17.25	17.25	17.25	17.25	17.25	17.25	17.25	17.25	17.25	17.25	17.25	17.25	17.25	17.25	17.25	17.25	17.25	17.25	17.25	17.25	17.25	17.25	17.25	17.25	17.25	17.25	17.25	17.25	17.25	17.25	17.25	17.25	17.25	17.25	17.25	17.25	17.25	17.25	17.25	17.25	17.25	17.25	17.25	17.25	17.25
17	17	17	17	17	17	17	17	17	17	17	17	17	17	17	17	17	17	17	17	17	17	17	17	17	17	17	17	17	17	17	17	17	17	17	17	17	17	17	17	17	17	17	17	17	17	17	17	17	17
16.75	16.75	16.75	16.75	16.75	16.75	16.75	16.75	16.75	16.75	16.75	16.75	16.75	16.75	16.75	16.75	16.75	16.75	16.75	16.75	16.75	16.75	16.75	16.75	16.75	16.75	16.75	16.75	16.75	16.75	16.75	16.75	16.75	16.75	16.75	16.75	16.75	16.75	16.75	16.75	16.75	16.75	16.75	16.75	16.75	16.75	16.75	16.75	16.75	16.75
16.5	16.5	16.5	16.5	16.5	16.5	16.5	16.5	16.5	16.5	16.5	16.5	16.5	16.5	16.5	16.5	16.5	16.5	16.5	16.5	16.5	16.5	16.5	16.5	16.5	16.5	16.5	16.5	16.5	16.5	16.5	16.5	16.5	16.5	16.5	16.5	16.5	16.5	16.5	16.5	16.5	16.5	16.5	16.5	16.5	16.5	16.5	16.5	16.5	16.5
16.25	16.25	16.25	16.25	16.25	16.25	16.25	16.25	16.25	16.25	16.25	16.25	16.25	16.25	16.25	16.25	16.25	16.25	16.25	16.25	16.25	16.25	16.25	16.25	16.25	16.25	16.25	16.25	16.25	16.25	16.25	16.25	16.25	16.25	16.25	16.25	16.25	16.25	16.25	16.25	16.25	16.25	16.25	16.25	16.25	16.25	16.25	16.25	16.25	16.25
16	16	16	16	16	16	16	16	16	16	16	16	16	16	16	16	16	16	16	16	16	16	16	16	16	16	16	16	16	16	16	16	16	16	16	16	16	16	16	16	16	16	16	16	16	16	16	16	16	16
15.75	15.75	15.75	15.75	15.75	15.75	15.75	15.75	15.75	15.75	15.75	15.75	15.75	15.75	15.75	15.75	15.75	15.75	15.75	15.75	15.75	15.75	15.75	15.75	15.75	15.75	15.75	15.75	15.75	15.75	15.75	15.75	15.75	15.75	15.75	15.75	15.75	15.75	15.75	15.75	15.75	15.75	15.75	15.75	15.75	15.75	15.75	15.75	15.75	15.75
15.5	15.5	15.5	15.5	15.5	15.5	15.5	15.5	15.5	15.5	15.5	15.5	15.5	15.5	15.5	15.5	15.5	15.5	15.5	15.5	15.5	15.5	15.5	15.5	15.5	15.5	15.5	15.5	15.5	15.5	15.5	15.5	15.5	15.5	15.5	15.5	15.5	15.5	15.5	15.5	15.5	15.5	15.5	15.5	15.5	15.5	15.5	15.5	15.5	15.5
15.25	15.25	15.25	15.25	15.25	15.25	15.25	15.25	15.25	15.25	15.25	15.25	15.25	15.25	15.25	15.25	15.25	15.25	15.25	15.25	15.25	15.25	15.25	15.25	15.25	15.25	15.25	15.25	15.25	15.25	15.25	15.25	15.25	15.25	15.25	15.25	15.25	15.25	15.25	15.25	15.25	15.25	15.25	15.25	15.25	15.25	15.25	15.25	15.25	15.25
15	15	15	15	15	15	15	15	15	15	15	15	15	15	15	15	15	15	15	15	15	15	15	15	15	15	15	15	15	15	15	15	15	15	15	15	15	15	15	15	15	15	15	15	15	15	15	15	15	15
a
-3.44171	-2.51366	-1.58753	-1.93903	-1.80965	-2.55553	-1.08069	1.34951	0.438458	0.662308	1.56353	2.18616	3.36982	2.80273	4.39271	4.77455	5.3117	5.51902	5.64209	4.99761	4.02749	3.7643	1.39901	-2.3977	-1.09786	-1.84249	0.492259	0.972921	2.2704	-0.837077	-3.15967	-3.49793	-3.61767	-3.32417	-4.38302	-4.37859	-0.821319	0.302654	1.06866	-0.581565	0.930083	1.2258	2.12643	-0.561942	-0.509054	-0.179596	-0.863493	-1.02372	-2.64358	-0.428396
-3.54668	-2.59789	-2.63079	-2.24048	-2.85993	-2.26826	-1.13241	-1.5991	-2.08712	-2.86535	-0.860067	0.959322	1.74061	2.04509	2.31392	3.84896	5.33534	4.4559	3.17233	3.34912	3.92476	2.89505	1.21329	1.05319	1.1018	-1.24257	1.10445	-0.204115	0.893546	-1.27726	-2.6727	-2.95615	-1.16165	1.43902	1.04943	-0.738584	2.80294	3.49056	1.63928	1.39203	2.22268	2.24731	2.53148	2.21722	1.00669	0.480513	-0.0490899	1.74483	0.888393	1.95858
-3.24623	-3.02615	-2.91861	-2.02037	-2.15862	-2.63799	-2.17144	-1.79496	-1.01597	-1.05867	-0.886347	0.190774	1.46714	1.65882	1.64237	3.82205	4.08709	3.92311	2.42482	2.61775	2.75964	2.97446	2.06053	-1.74945	1.50208	1.67703	1.94094	4.13925	3.418	5.70332	5.80235	3.42144	-0.518746	4.46683	-2.60493	3.73937	4.07566	3.57767	2.62892	2.2854	0.6991	3.23979	3.23114	2.15584	2.21105	0.748826	0.827943	1.43163	-0.52514	-6.38356
-2.5877	-2.90561	-2.09599	-1.55418	-2.23857	-2.80034	-2.29521	-0.963654	-0.151133	0.526967	-0.722505	0.676901	1.56145	-0.240423	1.18904	1.65195	2.91556	2.30527	1.72813	1.81651	1.98974	1.17367	-0.184878	-0.644697	1.14214	0.705496	1.18457	2.69455	2.32042	4.62284	4.79132	5.42981	4.99954	5.7915	2.59655	2.5451	1.82879	3.27182	3.01064	3.25556	4.3011	3.65944	3.28288	3.7927	4.90157	3.46544	3.62015	-5.91316	-4.57679	1.05864
-1.50417	-2.36089	-0.625906	-1.26344	-2.25971	-1.24589	0.20796	0.0440037	-2.36597	1.91106	2.01833	2.9379	1.91674	1.33941	1.35495	1.6727	1.64376	0.902161	0.602894	0.574403	0.892126	0.642141	-0.234306	0.120605	1.34703	2.18174	3.08548	3.2162	3.10237	3.60803	3.3665	4.22432	5.75391	5.91848	4.00109	4.72867	4.25131	5.32558	5.57236	5.36788	5.751	5.99795	3.85908	2.34833	6.82271	-6.13091	1.96781	2.12537	2.25758	-0.381738
-0.91646	-0.527447	-0.130384	0.944369	-0.0422649	0.3567	0.787101	1.1452	2.24356	2.55896	4.04322	1.86702	-0.0695817	2.74592	2.12442	1.73428	1.3621	0.975377	0.768784	0.829915	1.05868	1.15228	1.11006	0.98537	1.92838	3.52002	4.85515	2.57893	1.85805	3.12987	2.45252	3.71651	0.737706	3.10773	3.96854	3.31394	4.28966	4.62291	6.00622	5.81475	3.6307	5.63002	6.48906	6.28427	6.11643	7.27887	7.90848	6.37955	4.9905	3.12914
1.1901	0.662257	1.95296	1.91025	2.24677	2.15136	1.96922	2.28152	3.47938	3.69496	3.44004	4.19337	3.70953	4.12315	4.55009	1.34516	2.6102	1.99584	2.45905	3.00477	3.13406	3.44483	3.16828	2.75946	2.77799	3.69658	4.33796	3.58885	2.17047	-1.89606	-0.802564	0.680779	3.10944	3.45339	3.25797	-2.60903	1.83826	4.36854	5.06746	4.61444	4.74532	4.71049	5.31538	6.95377	8.44179	6.96238	4.93997	7.15353	6.84576	7.39303
2.92966	2.82657	3.11463	2.63643	2.4013	1.89939	1.80117	2.95442	3.73761	3.65044	3.91916	1.84887	-2.81381	-2.43627	3.73527	6.10776	5.34069	3.87386	4.11235	4.40429	5.36787	5.38667	5.2371	4.72283	5.29916	5.44407	4.9361	4.52973	3.61681	1.76828	-0.0677739	1.22986	-3.1691	3.63056	2.37437	1.97622	2.89287	4.17798	5.12015	5.71902	6.06529	5.65429	5.14477	5.79064	7.41964	8.18931	7.61107	6.16425	5.29198	5.33798
5.97881	1.29738	3.30455	3.71196	2.00598	1.61537	2.27076	3.00407	2.62555	2.54485	3.03249	2.93337	3.11164	4.02834	5.05066	5.53508	5.4601	4.69574	5.70413	5.75807	5.45659	5.52218	4.75023	4.41221	4.53371	4.88504	4.89221	4.11314	2.75179	2.18266	1.84833	1.5578	2.0141	1.68274	1.30589	1.51239	1.68883	2.56758	-4.74469	0.197964	3.66321	2.94038	2.86761	2.07804	4.99598	6.08102	7.07704	5.63345	4.98839	4.53802
6.18451	5.72171	4.27364	3.8139	1.68686	0.876056	1.57317	2.21577	2.62718	1.97483	1.78689	0.992167	1.45814	3.85459	4.65853	4.99759	4.87135	4.92139	5.39492	5.22735	5.36889	5.01848	5.26644	4.80097	5.27312	5.72959	5.64743	5.59821	4.71849	3.33963	2.00463	2.52151	2.03858	1.3521	1.44703	1.97231	2.10818	2.06215	2.6447	-2.85663	1.42515	2.63389	4.28341	4.31006	4.07824	4.6762	4.40118	1.3981	3.41352	1.39363
6.64144	6.5636	5.54591	4.00867	2.98779	2.57665	2.8077	3.20591	2.56739	1.89856	1.44841	0.986617	1.34737	2.59356	3.09947	3.39477	4.21202	3.71046	4.36972	4.38176	4.32582	4.67472	4.89963	3.99282	3.73705	3.15451	3.48506	3.20456	2.62172	2.29343	2.44212	2.95803	2.75688	2.76966	3.53048	3.81117	3.00447	2.42741	1.72525	2.23604	1.99708	2.30726	2.0559	1.74856	2.11314	-0.724548	3.03718	3.1715	4.12123	3.93504
6.57116	6.73167	5.09189	4.2608	3.16098	3.26346	2.52761	2.87048	3.27745	1.45416	0.578316	1.51937	1.74094	2.21089	2.66765	3.00822	3.59306	3.55961	4.0715	4.74749	4.02187	4.33657	4.95202	3.65019	3.29175	3.0065	2.39219	2.40439	2.03784	2.0103	1.80332	1.32901	2.40063	2.97217	4.30997	4.57039	3.91151	1.85648	0.38522	0.86905	0.955267	1.76808	1.23142	1.54248	1.91769	1.73002	2.52069	3.59211	4.28024	4.6013
5.80554	6.69159	5.99689	4.02834	4.20367	3.67531	2.45301	3.04969	3.52126	2.66733	0.774715	1.99416	1.69988	1.21152	2.36255	2.46385	2.21089	4.27703	5.08491	5.27538	4.44721	4.57734	4.35866	3.29385	3.62572	2.38635	2.20533	2.59166	2.28813	2.42833	1.72092	0.805608	1.03715	2.3561	2.81395	2.91009	2.36399	1.21097	0.813667	0.523413	0.731481	1.65041	2.87118	2.98492	3.29537	3.65976	3.52031	3.63571	5.25584	6.66992
6.90351	7.04589	7.47772	5.17031	4.37028	3.80193	3.80405	4.96663	3.97836	3.45092	3.53134	3.13943	2.88291	2.3008	2.60349	2.3548	3.50126	3.93987	5.02359	5.25716	5.0273	4.46858	3.67242	3.39604	2.32846	1.27092	1.34852	1.79888	2.79471	2.62269	1.99116	1.21374	0.83999	2.00586	2.45389	1.29274	1.34545	1.77809	1.8699	1.67036	2.1594	2.70793	3.13167	2.34801	3.43997	4.84151	3.06917	4.31219	4.52085	1.89579
6.73157	6.16989	4.97794	5.67741	5.17145	4.41602	5.5086	5.98601	6.02351	5.74524	4.37373	3.61178	3.61147	3.17517	3.91291	3.24029	4.49022	4.69907	4.50323	4.57451	4.96816	3.32741	2.15242	1.67204	1.00615	0.554226	0.527531	0.943646	2.43031	2.93422	2.6708	2.32544	2.41353	2.33614	2.14519	1.89188	2.36368	2.64361	3.1022	2.55547	2.08753	2.48751	2.63332	3.19447	4.96601	5.7816	4.59344	2.79969	0.202153	0.670725
7.63361	9.20407	10.3198	10.6702	10.3202	9.84353	8.90173	7.84807	6.75558	6.67777	6.43754	6.22263	5.65177	4.75327	4.72565	4.622	5.85964	6.35786	5.21475	4.27398	3.38225	2.75859	2.18544	0.67057	-0.0186622	0.122808	0.832604	1.60765	2.71575	3.72688	4.66183	4.6833	3.38799	2.29496	1.264	1.07032	1.14824	2.54085	2.96195	2.80595	2.0238	1.33412	0.964752	2.47894	4.66155	7.25244	6.9701	3.40726	-0.63252	-1.46529
7.40523	8.71052	8.29802	11.3516	11.6347	11.7683	9.58935	11.3765	11.0584	10.1112	10.7037	9.36075	7.53161	5.0295	3.75171	2.99672	4.82452	5.56616	5.17984	3.5425	1.49544	1.39668	1.1813	0.641015	0.805725	1.32272	1.86568	1.9022	2.00559	2.82419	3.40019	2.87138	2.02521	1.43984	0.787516	1.39504	0.104674	0.391891	0.509089	1.28206	1.76122	0.380865	1.06742	2.82577	5.32067	7.5637	6.5796	5.75751	1.43952	-1.18252
12.9219	13.3791	13.2179	13.1322	12.6361	12.2921	12.6152	11.996	10.259	10.7086	10.4021	8.49819	6.45022	4.24692	3.19202	4.05764	4.25122	4.46651	4.57475	3.07277	2.50556	2.49506	1.23752	0.894447	1.51703	2.17819	2.08032	2.11783	1.87191	2.1805	2.69776	2.34656	1.77667	1.04717	0.191431	-0.062591	0.216074	0.0719759	-0.642615	1.43601	2.35441	3.12352	4.02471	3.89985	5.11535	6.52532	6.32775	4.18792	1.28312	-1.61115
1.78847	11.9871	11.8911	9.70936	11.637	11.5102	11.577	11.5429	10.6675	8.78547	8.5933	5.68104	3.37728	0.756247	0.64316	1.6981	2.78866	3.24046	3.43838	2.81447	1.1753	0.981856	0.806769	1.17556	0.773724	0.850963	2.00022	2.42111	2.91873	2.94405	2.95024	3.16008	2.86565	1.88738	1.91074	1.10125	0.0935685	0.00453602	0.408738	1.07893	2.2259	3.30947	4.88137	5.56789	6.98852	7.79449	9.20138	6.96027	2.92066	0.17344
12.1722	10.2174	9.51646	9.31791	9.30983	10.4673	10.5734	10.7926	9.49879	7.59196	5.35198	3.57897	2.19666	0.863975	0.708466	0.998181	0.715085	1.60757	2.58662	2.27294	1.20593	0.3316	0.18755	0.882759	0.443153	-0.19333	1.02872	1.66399	3.27828	3.32813	2.72158	1.49413	0.896355	1.16241	1.3431	1.42195	1.62529	1.54671	0.640491	1.14714	2.24255	3.16211	3.94771	4.67044	5.81793	1.96199	1.36068	5.21898	5.73557	2.36042
11.387	10.2458	9.6918	9.21461	8.86255	9.27027	8.43398	8.09128	7.02215	6.32394	5.21214	3.97314	2.82892	2.21344	1.34839	0.446556	-0.0883045	0.215275	1.12333	0.653974	0.706631	0.437237	0.698469	1.05129	1.47913	1.74775	2.02699	1.996	2.20463	1.93974	1.25747	-0.15533	-0.407273	-0.639575	-0.464988	-0.0152959	1.03028	1.44547	0.697131	1.20255	1.92531	2.49728	3.26612	3.90566	5.45242	5.43055	5.73713	6.44986	4.64008	4.57008
11.3458	10.8505	10.3614	9.6989	9.12961	8.62311	7.74935	6.6277	6.58245	5.59597	5.50316	4.45558	3.51865	2.60356	1.61376	0.210797	-0.996893	-1.73453	-1.90066	-2.1226	-1.7224	-1.22398	-0.290758	0.522424	1.39849	2.75616	2.03009	1.15551	1.42067	0.393817	-0.767306	-1.94011	-2.26716	-1.36743	-1.27275	-1.30489	-0.121859	0.363458	-0.545774	0.120112	1.54133	2.76453	3.96625	5.03076	6.2191	7.161	7.41982	7.1923	4.81271	4.48676
12.3755	11.864	11.1195	9.42166	8.27942	7.48403	7.46445	6.3578	4.69027	4.63339	4.70054	3.16498	3.21475	2.55801	1.14775	-0.245316	-2.0834	-3.04419	-3.85782	-3.84628	-2.99323	-2.73022	-1.61695	-0.522838	0.620975	1.08423	0.833144	0.439426	0.199627	-1.01419	-1.9454	-2.79214	-3.32941	-2.56448	-1.60354	-1.96784	-1.88716	-0.642683	-0.494837	0.716127	2.48661	4.19955	5.5473	6.10267	7.65673	9.11025	9.04082	9.82629	9.04953	5.0351
13.2328	12.4161	11.4391	9.81864	8.21201	6.98115	6.05774	5.53344	5.24753	4.40062	3.86331	3.17814	2.31102	1.11799	0.497965	0.0675679	-1.14644	-2.2417	-3.91012	-3.3883	-2.20541	-1.5392	-1.1785	-0.134836	0.0121342	0.0464381	0.172594	0.529546	0.614624	0.176563	-1.27651	-0.298733	-0.799093	-1.81148	-1.59799	-1.6084	-0.816218	-0.0272997	1.72642	3.64249	6.1149	6.87968	7.40018	8.06929	9.12916	10.7759	12.5948	11.6355	9.20689	4.90901
11.4221	11.151	10.7567	10.1732	9.47149	8.09001	7.40805	6.66573	6.17716	5.58021	4.72366	3.36834	2.61396	1.31733	1.08235	0.422995	-0.48275	-0.483923	-0.364148	-1.85061	-2.03441	-1.39655	-0.00686566	1.1089	1.24106	0.240981	-0.183988	-0.0607083	0.500963	1.26999	0.663738	0.428788	0.155715	0.91969	1.31012	1.56813	1.032	1.326	3.77558	6.38833	8.82225	10.2213	11.3872	12.0034	11.6665	11.933	10.0808	9.28071	8.78772	8.9916
9.39889	9.20657	9.37353	9.55998	9.08715	8.13859	6.43853	5.38022	4.37172	4.69423	5.00667	4.16878	3.04395	1.94289	0.0682561	0.247903	0.712091	0.363126	0.661383	0.267814	0.0115919	-0.239647	-0.118531	0.198998	0.325834	-0.220921	-1.57594	-1.83226	-0.980944	-0.088536	0.0637341	0.725644	1.43564	2.66159	3.24892	3.81709	4.42835	4.99533	6.01381	7.97368	9.81033	10.9549	11.6061	11.0065	10.3884	11.076	11.8228	11.8865	11.8902	10.1697
8.02389	8.5501	8.32738	7.01137	6.79224	5.84144	5.75531	4.61567	3.41887	3.66634	3.70443	3.27281	2.9855	2.65859	1.6805	1.00249	0.678036	1.42455	1.93145	0.825187	-0.184961	-0.88173	-0.899888	-0.890198	-1.07342	-0.62582	-0.126977	-0.270742	-0.3362	-0.116264	0.825674	1.24169	1.62406	2.81173	4.22068	5.90412	5.75819	5.18915	5.9514	7.01715	7.73267	10.8548	12.2567	11.3896	10.5298	10.5167	9.41181	8.95067	8.59075	6.9474
8.53895	8.16051	7.6524	6.77392	6.35858	6.21736	6.65244	6.64685	5.67418	4.3722	3.33569	2.36319	0.968349	-0.165798	-0.0962882	-0.394366	-0.816418	-0.54854	-0.668651	-1.58426	-1.73537	-1.78483	-1.76716	-1.48745	-2.06778	-1.82272	-1.43766	-0.807308	-0.936751	-0.873028	0.0352724	0.436958	-0.0796425	-0.208827	0.416059	2.50355	5.00231	6.42946	5.98339	6.17734	6.33374	8.32517	10.0153	10.9476	11.4476	10.7803	8.81643	8.71751	8.55852	7.35762
8.75126	8.69087	8.48535	7.64482	7.61692	7.29674	7.43237	7.09074	6.18019	5.73038	5.09277	3.23342	1.09772	-0.845408	-2.41115	-2.41811	-1.12315	-0.765299	-0.870968	-1.84113	-3.18627	-3.48224	-1.35673	-0.92633	-1.89617	-2.18671	-1.8041	-1.12535	-0.607213	-0.514686	-1.08514	-1.20523	-0.746586	-0.433342	0.238605	1.44823	3.35322	5.47196	7.19312	7.94009	7.99715	8.05419	8.63458	9.49536	10.2984	10.9098	9.00338	7.19887	6.17465	5.93883
9.36017	9.61008	10.0828	9.25043	8.85742	7.80343	7.65223	7.31362	7.94954	7.4829	7.02125	4.40373	1.73744	-0.549829	-2.08019	-2.57983	-2.06443	-1.49414	-1.59544	-2.07452	-2.77291	-2.85291	-1.50896	-1.03705	-1.30155	-1.27929	-1.53926	-2.00303	-2.11067	-2.1197	-1.78791	-1.96842	-2.10937	-1.44653	-0.351662	1.48326	2.78237	4.04073	5.7401	6.73356	7.40228	7.17834	7.54555	8.53539	7.28527	3.89087	1.16793	1.35678	2.09779	3.38142
9.43263	8.72771	8.72423	9.6372	8.43542	7.5598	7.91242	8.23274	8.47657	7.92574	6.7096	4.85847	3.4891	1.03193	0.0352067	-1.0773	-2.29743	-1.93667	-1.72169	-2.2005	-2.60132	-2.68022	-1.65112	-1.48618	-0.641785	-0.905439	-1.48363	-2.67175	-3.17963	-2.93171	-1.91562	-2.0752	-2.8955	-2.92538	-1.00994	-0.75728	2.36523	3.36953	4.23719	5.11806	5.6173	6.88574	7.93008	7.78297	4.14168	-0.276937	-3.48837	-2.79051	0.895718	1.36861
8.29686	7.9908	8.29554	8.78846	8.60016	8.22337	7.77033	7.74352	7.73233	7.64191	7.03399	5.67997	4.34768	2.87467	1.37397	-0.0113081	-1.08595	-2.45266	-2.65317	-2.89691	-2.84108	-2.45199	-1.94807	-1.65207	-1.14348	-0.662176	-0.953217	-1.39998	-1.60666	-1.48065	-0.940805	-1.12163	-1.6549	-1.29005	-1.282	-1.60573	-0.495182	0.864043	3.82551	4.91357	4.86453	7.55263	8.8938	9.69303	7.00674	2.67979	-0.263398	-0.463898	2.7725	0.176635
7.43978	8.04952	8.317	8.24564	8.18327	7.94914	7.47499	7.20805	6.87548	6.58932	6.34593	5.97287	4.54656	2.32651	-0.526416	-1.47084	-2.13902	-2.56835	-2.11915	-2.65639	-1.91462	-1.23104	-1.20234	-0.964639	-0.606586	-0.83697	0.30822	-1.22406	-1.38632	-1.39645	-1.02353	-0.830526	-0.812741	-0.402904	-0.366422	-0.803929	0.0859261	2.12362	4.73212	6.83723	6.1028	6.69038	8.45399	9.63697	8.2889	7.46396	7.93495	8.23865	9.68097	7.08509
8.08258	8.03424	8.49506	8.95744	7.87254	6.69107	6.42716	6.39715	6.23888	5.61045	5.26469	5.47286	4.69884	1.45879	0.983075	0.192694	-1.11984	-0.867681	-0.896299	-2.44683	-3.59104	-1.23891	-2.07156	-3.64687	-3.98267	-3.25368	0.637513	0.0776945	-0.333741	0.245435	1.20818	1.19401	1.78189	1.62555	0.657246	-4.98512	-4.02524	2.00015	5.98609	6.70747	4.31414	4.39985	6.24552	5.85808	5.94109	5.80294	5.67053	7.23641	9.20688	6.55949
8.0918	8.46886	9.44507	7.68568	6.36193	6.59744	6.02166	6.05907	5.66688	4.94564	4.69404	4.87699	2.73417	2.40193	2.2813	2.50987	1.8052	-0.932335	-3.8961	-4.22836	-4.80676	-1.83231	-0.489563	0.380429	-0.645338	-0.261452	0.353707	-1.3847	-5.42011	-5.67642	-5.28583	-5.74827	-6.20553	-1.91319	-7.00675	-9.20705	-6.41301	7.52372	8.57938	8.31571	8.66803	8.59846	7.16013	6.01805	-3.44958	1.19204	9.86702	10.5303	11.7223	9.89
6.7878	6.5953	6.63759	6.01464	5.39299	5.10905	5.00946	5.36797	6.02202	5.6478	3.04958	3.90458	2.63294	2.63461	2.63729	1.10606	-3.27525	-4.12472	-4.59036	-4.42223	2.02909	2.1421	2.42457	2.90309	2.85156	2.83491	2.91279	2.32094	1.35452	3.27854	2.15773	2.19177	1.39586	3.6093	3.23438	6.73622	8.66128	9.10617	9.72003	9.7834	10.7673	12.025	11.9125	13.4608	14.7596	12.1665	-5.40393	-6.18206	-0.0683337	12.1754
5.81241	5.61261	5.34348	4.93244	4.73947	4.71645	1.92584	2.31977	3.3711	5.2144	2.69216	2.41348	2.33092	1.82475	2.19257	-5.24187	-5.03638	-1.15441	0.685907	2.15004	2.26466	2.17248	2.33126	2.55888	2.31133	2.13107	2.16864	2.29773	1.33523	1.70346	1.59111	2.12212	2.85182	5.42598	7.76912	9.84965	10.0374	9.76788	11.0209	11.7515	11.5925	12.8215	12.7907	12.7562	11.4598	11.4555	-2.57821	-4.9771	-5.01033	12.2407
4.9538	4.82233	4.69078	3.51567	3.78498	2.7172	1.46115	1.50272	1.7314	2.17912	2.21215	1.96186	2.69751	3.32046	-4.62978	-5.58189	-5.88832	-0.707925	4.09302	5.16913	2.71429	1.84136	1.93685	2.13426	2.14051	1.93884	1.74275	1.51803	1.33834	1.15649	1.37141	2.3233	4.91796	8.57276	8.95527	9.86779	10.8566	11.9109	11.5674	12.3029	12.8887	12.6977	9.6685	7.70285	5.18947	3.23556	-0.653303	-2.9224	-0.738971	10.6126
4.30077	2.86758	2.86386	4.55257	2.72623	1.9517	1.83303	1.86017	1.94393	2.14946	2.03601	1.86009	2.1845	2.8367	1.93251	-4.49358	-5.74706	4.51989	5.4135	5.17896	3.04707	2.54218	1.44931	0.711397	1.10941	1.28924	1.07502	1.21272	1.34272	0.882033	0.785195	3.54121	8.76601	9.24116	9.00863	10.4309	10.2519	9.46864	8.29366	6.71212	2.75664	-0.418101	-2.82467	-5.22631	-5.87938	-4.61836	-3.29044	-2.71387	-3.13986	3.75704
3.15298	3.33857	3.53567	3.69347	3.40254	2.86682	2.32721	2.31987	2.74018	2.44909	3.38162	4.21517	2.99744	2.8322	2.72567	0.739743	-5.23459	1.51364	2.52329	4.76591	5.80756	5.65151	1.55983	0.308721	0.561207	0.977279	0.781595	0.913638	0.969758	0.150228	2.16569	5.25532	5.90514	7.26618	8.98038	7.98108	4.47641	0.105571	-2.78193	-4.30102	-5.07937	-5.63434	-6.20937	-5.91121	-6.22768	-5.51811	-3.61414	-4.26669	-0.840904	7.19515
3.82322	3.69239	0.352629	3.52947	3.29239	2.4785	2.54898	2.46337	2.74462	2.6977	2.76062	3.69021	4.81355	4.0026	3.04964	3.11141	2.18102	2.54689	3.21985	3.59127	5.27901	5.61768	3.01144	1.04885	2.36801	1.45158	0.323826	1.07225	2.00624	3.91562	5.29009	5.25292	4.80369	6.66765	6.70409	2.07646	-2.12862	-5.29464	-6.96752	-8.39607	-8.01292	-6.30645	-4.13801	-2.51488	-2.64336	-2.96703	0.33553	7.14435	9.53472	6.84888
2.49219	2.396	3.62633	4.08896	3.81155	3.00337	2.53217	2.71236	3.20883	3.71581	3.50716	3.17673	4.73547	6.31374	4.98928	3.48536	2.97533	2.32158	2.27194	2.66061	2.96966	3.00975	2.77733	2.20724	2.46362	1.04572	-0.469663	0.816927	2.74039	4.06442	4.08396	3.96423	3.76716	4.11319	2.38829	0.603741	-2.03013	-5.76735	-7.56623	-8.8086	-8.91513	-6.60355	-6.2441	-5.95216	-4.844	-4.68866	-3.56903	2.45163	11.5026	12.6382
1.93598	1.74014	1.7501	2.20338	2.42902	2.40928	2.60705	3.06044	3.16167	5.23746	5.34498	4.96356	3.37521	3.5223	5.36793	6.85337	3.89131	3.39305	3.09563	3.0268	3.26562	3.0616	3.03298	3.53045	4.63308	3.86608	2.53366	2.60708	2.92353	3.51796	2.50567	1.44363	1.60904	1.02068	0.386534	0.0437742	0.0151889	-2.57322	-4.55387	-3.82135	-3.71582	-3.51504	-5.73854	-6.04727	-4.00269	-4.30493	-1.86091	0.0345382	5.92506	12.6058
2.03522	2.10608	2.12015	2.29469	2.30802	2.84984	2.25605	4.09054	4.21647	4.37918	4.3054	4.2677	3.57954	4.97528	4.2766	6.54483	7.65532	6.51607	5.19301	3.49049	3.20469	2.45013	2.83613	1.42272	1.7544	1.81666	1.84106	0.873449	-0.338597	-0.421882	-1.3944	-0.570983	-0.0103801	-2.46642	-1.98267	0.398607	-0.369893	-0.223126	0.618795	3.2276	5.29262	5.89532	5.61561	7.57264	9.3875	6.8394	3.07406	-0.544229	-3.85982	-4.31721
2.33363	2.72866	3.45612	1.95631	3.98478	5.50672	4.09605	4.70807	5.32062	3.91751	5.49368	6.06477	6.58261	6.91541	6.19673	6.93047	7.24741	7.06556	6.71484	6.528	6.37917	3.3027	1.38713	-0.203987	1.23039	3.15689	3.91791	3.32913	1.99432	0.589803	-0.0404341	-0.714585	-1.93594	-0.644377	1.1515	1.57384	2.55184	4.07559	5.0214	3.56853	3.45793	4.55151	4.92659	4.82262	4.52928	3.02037	3.3358	7.86199	9.33349	11.301
2.1882	2.66042	4.99883	4.7685	5.16479	7.38884	6.73552	6.78973	7.30354	6.03648	4.99044	4.57539	4.86515	3.24968	4.589	5.94799	6.05656	5.94549	4.80977	2.74767	1.272	1.24524	1.90128	0.947377	0.615956	-0.0578259	-1.01703	-0.442341	2.02136	3.31782	1.90291	1.22952	0.638459	3.69127	3.72016	3.04422	2.74901	2.79665	3.01307	2.70599	2.07817	2.72944	3.485	3.22066	1.93178	3.07954	5.04155	5.83335	8.28637	8.7356
5.43457	3.02759	5.85554	6.50236	6.70501	7.625	7.02043	4.6806	5.94054	5.90635	6.03713	7.09493	7.97514	8.23044	7.72437	7.75953	7.40183	5.73756	4.34518	3.16197	2.09582	2.98448	4.11036	5.62042	5.64455	4.87324	3.19274	5.3096	7.48642	7.52872	5.20499	3.31547	2.24042	4.92797	8.34165	7.41486	5.68725	5.24308	4.6363	4.32859	4.23025	2.95096	-0.936216	-3.33221	-2.85063	-3.19117	-4.58815	-6.02255	-4.17605	9.77812
7.66391	7.56171	6.67998	10.2412	10.0816	9.61253	10.3457	10.0837	12.2785	11.0772	9.16836	7.75343	6.92752	6.48978	6.13049	4.90529	5.13068	6.19654	5.57342	4.45123	1.70531	1.10124	-0.312672	-1.03117	3.18201	5.06261	3.14148	1.64862	-0.956481	-5.87157	-7.37448	-7.46209	-4.05784	-3.04454	-0.714216	3.3066	6.29972	5.83088	3.84606	-2.04444	-2.83772	-2.86719	-3.05695	-3.13657	-3.86926	-4.4784	-4.6558	-5.23377	-2.17651	-1.12344
3.62985	3.41952	4.02954	1.03877	9.76376	11.1627	13.9553	12.4516	9.56359	7.94898	6.6365	7.59572	9.9498	11.5678	10.4778	9.99261	12.03	12.713	10.4338	8.23805	7.95115	2.76213	-0.434344	-1.9039	-1.72782	-3.37444	-3.70167	-4.19532	-7.93054	-10.2342	-10.0793	-9.56287	-5.66157	-4.16121	-3.49117	-2.36211	-0.430503	-1.12588	-2.80676	-3.47911	-3.29066	-3.11292	-2.77326	-2.9697	-2.16603	-1.97472	-3.83925	-5.21654	-5.44838	-6.02016
3.37615	2.98432	3.05923	5.77733	6.36811	8.32069	10.9832	10.6335	8.12424	5.02133	1.55681	-0.807229	-0.727758	-1.44054	-2.69854	-2.00147	-1.6445	-1.89504	-2.67102	-2.72499	-2.91048	-2.87246	-3.19812	-3.22823	-3.48788	-4.19324	-4.89063	-4.84792	-4.99061	-6.72192	-5.25984	-5.97759	-5.84537	-4.27077	-2.30035	-2.71051	-2.40431	-3.09014	-5.15366	-3.77037	-3.08904	-2.87273	-3.55031	-3.80386	-4.20177	-5.82092	-7.25385	-7.1725	-6.19723	-7.59341
3.774	3.30851	0.0879302	-2.73471	-4.56259	-3.90075	-1.48635	-2.25973	-1.83603	-1.82648	-3.52821	-4.01321	-6.96498	-7.49439	-8.89024	-7.43291	-7.04513	-8.3041	-8.50751	-8.56402	-9.06251	-7.06114	-5.35108	-4.26876	-0.433689	0.150237	-5.76014	-7.73725	-6.72546	-7.33914	-6.48522	-7.15161	-5.59798	-3.51147	-4.4788	-4.89124	-7.07684	-7.36442	-6.82665	-9.23569	-8.74353	-9.3406	-9.39936	-8.88479	-8.14439	-8.86781	-10.5688	-9.38001	-8.56894	-6.57901
1.56483	-3.07061	-8.545	-9.88927	-7.38747	-5.83324	-3.53576	-2.73339	-2.69529	-3.00451	-6.28774	-9.38021	-10.8546	-8.96783	-6.94215	-5.53114	-4.3974	-5.15081	-6.05319	-5.38084	-5.32693	-4.08069	-3.06384	-1.42115	-1.09619	-3.96606	-4.50064	-7.24742	-9.23894	-8.08354	-7.10887	-7.13637	-5.86786	-10.2811	-11.4256	-9.9048	-10.4276	-11.6487	-11.635	-10.8443	-8.72234	-6.94344	-9.7897	-9.04762	-7.14375	-6.06728	-6.17764	-5.74372	-3.97089	-1.40339
-3.32175	-7.55681	-9.68119	-7.87884	-3.86269	-2.31065	-2.60193	-3.59558	-4.1285	-2.74931	-2.18613	-2.75085	-2.4603	-2.31428	-4.00446	-6.90476	-8.27078	-4.72689	-3.25369	-2.05914	-1.43838	-5.92102	-8.24176	-5.27734	-5.94833	-5.68003	-6.32814	-7.08042	-6.91003	-9.58628	-10.8007	-12.726	-13.0159	-12.8488	-16.8753	-8.75024	-5.32378	-7.78126	-6.02133	-8.05359	-2.23144	-0.816081	-5.11061	-13.2229	-6.57249	-4.6923	5.1779	11.6563	9.20824	6.76918
-0.0676858	-2.55966	-4.02199	-2.45309	-2.4439	-4.67484	-5.44778	-3.55397	-3.14052	-2.78375	-2.63308	-4.37553	-3.57813	-1.8816	-1.95184	-2.43337	-1.67901	-1.41383	-3.28586	-4.43732	-5.08297	-7.28715	-5.02742	-4.79229	-5.43842	-7.18021	-6.40865	-5.06195	-4.62792	-5.35997	-6.75995	-5.16787	-4.95686	-5.12163	-3.00004	-5.77748	-5.95508	-5.84378	1.61272	-0.143149	-2.78776	-4.9182	-4.72768	3.34552	9.82504	11.6525	9.69664	4.37618	2.92222	1.47923
-0.589657	-3.43665	-7.34609	-7.59595	-4.96158	-3.72215	-4.27303	-3.33176	-1.65243	-2.53037	-3.90694	-2.06688	-3.09298	-2.6079	-4.57356	-2.44436	-2.38164	-1.35023	-2.52109	-1.9134	-0.54929	-1.50952	0.0500042	0.520224	-0.575098	-2.80384	-4.29046	-7.33811	-8.7774	-8.32671	-6.78644	-5.92852	-6.26563	-6.14738	-6.5622	-4.5298	-0.890033	7.87657	5.61658	2.48152	3.80808	8.10018	10.1873	7.87695	3.20023	2.40819	2.75679	3.41968	2.85115	2.25807
-0.00970524	-2.01884	-2.47564	-4.80578	-4.17049	-3.92452	-2.30924	-2.11262	-5.12656	-2.28265	-3.65467	-5.18223	-3.83594	-2.82759	-2.88456	-2.31927	-1.75493	-0.454473	-0.745134	2.77252	3.16248	1.5376	-0.116533	-0.318771	-0.606495	-2.44635	-4.77802	-7.80564	-9.30719	-8.71079	-6.2626	-4.89774	-5.14206	-3.20205	-0.480331	2.14043	5.26046	7.75491	4.80897	3.51381	2.91209	2.83417	2.07611	2.44047	3.86661	2.90746	2.44115	2.47289	2.05325	2.09024
-0.389769	-2.34474	-3.26394	-4.91926	-3.51347	0.566476	2.51566	0.871897	-2.28324	2.10597	0.60463	-4.07766	-0.724218	1.32594	0.948453	-1.23395	-4.62809	-4.48005	-4.35269	-5.58218	-3.34209	-2.99191	-2.65665	-4.41157	-5.60349	-6.24961	-4.02986	-6.44904	-7.9665	-8.30965	-7.13658	-6.60627	-3.28318	0.92461	3.09657	3.22431	2.22907	1.32437	6.59015	8.67608	6.1227	3.02815	2.8906	3.63852	3.9904	3.54963	3.19957	3.11481	3.03261	3.664
-2.93309	-5.56738	-5.70102	-2.8131	-1.43027	-1.58418	-1.90512	-1.73897	-0.606059	2.40095	3.59571	3.19421	0.181637	-0.957818	-0.107277	-2.43975	-7.35788	-7.8556	-4.8246	-4.09321	-4.66013	-6.42588	-6.63668	-6.19251	-5.43574	-5.82186	-6.33515	-6.03352	-5.08568	-6.66594	-6.44128	-4.57224	-0.830192	2.28715	4.08669	4.39251	4.49998	4.85566	8.04585	8.00336	4.36447	2.5468	2.91248	2.95133	2.99166	2.90547	3.13437	3.53018	3.82995	4.46538
-4.07835	-4.16904	-1.08174	-0.640798	-0.690653	-1.49792	-2.29912	-1.46394	1.35435	4.69666	6.56345	3.79781	-0.232495	-0.57907	-1.30013	-2.58394	-8.21602	-8.12912	-6.35649	-7.92929	-7.79925	-7.1226	-7.85229	-8.3865	-8.14803	-7.18996	-7.59552	-7.26478	-4.48938	-4.85142	-4.09272	-2.79272	0.40448	2.96382	4.51178	5.20551	5.03635	4.35741	3.30449	1.64403	1.91784	1.19213	1.80994	1.37751	1.96692	2.13436	2.52444	3.45362	4.10666	4.19319
-0.324392	-0.111182	-0.629174	-0.111683	1.18081	1.99037	0.0374181	0.0453625	2.96385	0.557144	-0.922065	-1.60081	-2.26616	-3.52813	-2.13031	-5.96661	-7.59778	-7.33544	-5.52498	-6.33865	-7.21112	-6.47364	-6.02289	-6.1873	-6.07474	-4.00336	-3.01066	-3.10184	-2.80933	-1.90342	-1.65116	-2.14454	-0.989263	1.11878	3.4551	4.86106	4.0469	2.59519	3.10086	3.1351	3.02618	2.77821	1.98405	1.66928	1.64854	1.75794	2.37344	3.37312	4.00293	4.0848
-0.188602	-2.54287	-3.34527	-1.50251	0.0773783	-2.69153	-3.42786	-2.32588	-4.18872	-5.643	-7.7531	-9.18425	-8.27386	-8.06785	-6.5252	-6.69745	-7.70578	-8.45611	-2.88414	-3.51437	-3.35493	-2.70114	-1.13595	-1.07966	-2.17422	-0.601549	-0.866436	-1.8665	-2.46121	-1.66001	-0.70861	-0.211785	-0.132895	-0.389565	-0.796957	0.27975	0.835582	0.833245	1.61527	1.69573	1.44256	1.20403	0.884121	1.34251	2.39554	1.92415	2.0192	2.53522	3.24079	3.50155
-4.78346	-4.72574	-4.35213	-6.1096	-5.05885	-7.80323	-8.03874	-12.2092	-11.6461	-10.7976	-9.67321	-7.8774	-6.78544	-5.84126	-6.30165	-4.92865	-2.33707	-0.465507	-0.92245	-1.47797	-2.12361	-2.89667	-2.31592	-1.94846	-1.81619	-1.74485	-2.28455	-2.6292	-2.58397	-3.02437	-2.0661	-0.746568	-0.484573	-0.235176	-0.180191	-0.137447	-0.637916	0.179607	-0.0960345	0.430762	0.115049	-0.0371333	0.643485	1.02489	1.31785	1.53454	2.53717	2.68133	2.67444	2.81331
-8.95558	-8.69788	-9.56846	-10.1772	-10.2537	-9.43277	-7.69905	-3.73098	-2.60613	1.31812	2.40511	-3.40177	-10.0663	-12.659	-10.0767	-11.0488	-9.0449	-8.09644	-7.92581	-4.20476	-1.23086	-0.865821	-1.86613	-2.19928	-1.73688	-2.00791	-2.19424	-2.13446	-2.16029	-1.55523	-1.17988	-1.22717	-1.06766	0.375447	1.14997	0.754588	0.122927	-0.0704672	-0.315334	-0.20279	-0.457104	-0.977559	-1.54384	-0.769241	0.419285	1.70788	2.89117	2.98667	2.82681	2.90243
-11.4232	-8.24101	-6.66778	-7.85366	-5.14076	-5.156	-7.75291	-11.6999	-8.69081	-11.5736	-7.39035	0.345615	3.40194	-5.83545	-2.49415	-2.66216	-6.71187	-10.9261	-7.35198	-6.58275	-3.25436	3.76176	-0.511986	-1.55628	-1.60202	-2.49026	-3.93629	-3.66375	-2.00474	-1.80808	-1.28343	-0.813894	-1.09626	-0.0417065	0.492549	0.386524	0.551857	0.630839	0.528083	-0.0271999	-0.611952	-1.18677	-1.52965	-0.194433	0.943521	1.72485	2.39397	2.69821	3.02228	3.71677
-7.82637	-3.10199	-7.86271	-12.1039	-13.5324	-12.3738	-3.23458	-3.4795	-0.845962	-1.64941	-6.36442	-3.55667	-6.35031	-3.7396	-3.2463	0.311372	-7.41603	-6.69335	-1.2719	-5.11162	-7.13307	-1.98477	1.70606	-0.991038	-1.7542	-2.20842	-2.64026	-3.38973	-3.01788	-2.92507	-1.9081	-1.17314	-1.61196	-0.238389	0.414596	0.384986	0.616143	0.388087	-0.178651	-0.8826	-1.48275	-1.41976	-0.346457	1.02779	2.10413	2.76645	2.99519	3.09417	3.24504	3.65568
2.31391	-0.210025	-6.3759	-10.3148	-11.8443	-11.6435	-7.58307	-9.10954	-4.26755	-0.27455	-0.991538	-2.7014	-3.19591	1.42485	0.675588	-1.01502	-2.41423	-5.3757	-7.88333	-5.34909	-2.13641	-4.0785	-2.52073	-3.1871	-3.63838	-2.14836	-2.11283	-2.33048	-2.33924	-4.11025	-2.36162	-0.730525	-0.112796	0.0708421	0.117686	-0.126786	-0.151063	-0.855077	-1.60598	-1.21155	-0.963655	-0.253698	1.14357	2.21599	2.62191	3.27514	3.60251	3.42361	3.40875	3.7299
5.19179	5.33582	-2.59384	-5.8999	-7.80575	-11.0964	-11.7787	-14.2201	-10.346	-0.0888139	-0.172149	-4.62809	-2.95127	0.364483	-1.18359	-2.79039	-1.26982	-1.59867	-1.7186	-6.73267	2.10273	-2.14695	-4.47816	-2.97091	-3.30101	-0.362411	-1.60115	-3.48782	-2.84905	-3.76437	-2.93618	-0.629056	-0.0964971	-0.259114	-0.649412	-1.04999	-0.84535	-0.938871	-0.971627	-0.105494	0.257369	0.670949	1.45102	2.20474	2.65299	3.25734	3.26979	3.39108	3.38748	4.04851
4.60042	3.54236	0.333721	-6.48901	-9.24118	-11.3495	-8.24347	-10.0988	-12.4238	-9.8855	-6.72565	-3.05277	-4.22194	-1.01529	-1.21137	-1.00049	-0.767846	-0.639256	0.809027	1.21183	1.0815	-3.79836	-5.57336	-3.77	-3.87207	-2.36135	-3.34673	-5.11077	-3.31281	-3.7033	-2.75377	-0.799618	-0.525068	-0.656411	-0.986299	-1.35287	-0.991448	-0.485255	0.179462	0.8465	1.00218	1.12739	1.34838	1.90702	2.56594	3.18165	3.25798	3.44057	3.74553	4.08968
5.33896	5.08019	-1.85144	-6.76794	-13.8456	-11.3804	-11.7273	-13.2752	-11.1509	-6.34637	-4.03617	-2.69311	-0.917352	0.806481	1.81761	1.1191	-0.724296	0.0592385	1.19339	1.73566	2.99964	-2.70359	-5.55844	-2.39625	-3.35007	-3.79369	-6.30765	-7.42304	-4.17948	-4.04519	-3.2439	-0.969258	-0.247045	-0.553388	-0.74345	-0.830823	-0.817814	-0.690283	-0.189832	0.515858	1.1223	1.24731	1.46139	2.48816	2.8465	3.68757	4.07909	4.04827	4.232	4.29511
4.64591	5.2191	-0.382802	-6.14265	-10.5645	-9.85182	-7.03181	-8.26246	-6.36722	-1.65517	-2.42366	1.54084	1.94078	4.58842	3.67103	1.71147	0.136623	1.305	0.813796	-0.121941	-1.23798	-3.15263	-2.57339	-2.37694	-5.02908	-3.52704	-5.33259	-7.5801	-5.1913	-4.90257	-3.77717	-1.49233	-0.334971	-0.994076	-1.26375	-1.32663	-0.970601	-1.09292	-0.821161	-0.0775404	0.965292	1.01061	1.65812	2.34333	2.65136	3.49006	4.28832	4.89606	5.06931	4.91978
6.41122	4.86504	4.15057	2.39666	-4.13392	-7.8496	-6.07573	-3.92702	-3.12571	-1.78507	-1.31985	0.915369	3.04802	5.10075	1.38391	-0.224507	-1.15484	-0.568616	-0.364796	-1.00543	-2.21481	-3.53487	-2.52066	-1.26456	-3.27546	-1.57541	-3.24389	-3.99315	-4.02415	-3.60756	-2.52464	-1.28242	-0.776903	-1.40109	-2.23633	-2.66036	-2.22346	-2.33026	-1.26286	0.00121183	0.966255	2.19916	2.68116	2.81292	3.14061	3.78776	4.97024	5.55054	4.79091	4.57027
6.77226	5.7868	4.18291	5.08165	2.53253	-4.76677	-5.04972	-2.51951	-0.192713	0.624076	2.3248	2.13233	0.485179	4.46619	1.32538	-1.66122	-2.25179	-1.05882	-2.63299	-6.39943	-7.27935	-2.66223	-1.35579	-2.86219	-2.3767	0.179722	-0.0707684	-2.14126	-2.35397	-3.34202	-4.28182	-4.24563	-3.53114	-3.55034	-3.83693	-3.0825	-1.64201	-1.6478	-1.43762	-0.0649674	0.876923	1.87987	2.37472	2.59223	3.08289	4.03928	4.96095	6.17294	6.1321	5.93918
14.48	8.97014	4.99442	3.33883	2.67327	1.24773	2.65666	1.66234	3.7724	0.289696	1.93483	-1.34668	-2.32181	-1.62659	-5.44496	-4.37817	-5.05188	3.05004	-0.0445746	-4.64342	-8.64556	-4.91352	-1.78681	-3.77406	-9.07639	-4.62027	-2.03166	-1.4843	-2.50163	-2.5623	-1.98181	-2.07234	-3.14154	-2.96373	-2.45112	-1.96811	-1.25882	-0.891791	-0.158283	0.692258	0.439797	0.556868	1.60132	2.12687	2.20063	3.93363	4.98499	5.60201	5.06831	4.16746
6.23652	5.73667	8.10189	0.433111	-0.0687679	0.893057	4.36164	3.86621	5.66336	0.55596	-0.0568021	-1.9919	-2.30243	-7.64595	-10.5886	-2.74527	-10.8401	0.698184	-1.29626	-12.3745	-10.5894	0.542304	-0.733991	-1.69871	-6.76057	-3.87668	-3.08697	-2.69802	-2.13568	-0.000852772	0.604372	0.314466	-0.012039	0.384657	-0.440054	-0.909248	1.71983	2.03046	2.22584	2.74493	2.29141	2.26309	2.91117	3.40143	2.84282	3.57601	4.1346	4.38528	3.95743	4.01971
2.05123	0.984315	-0.533212	-4.12933	-2.33015	-0.502345	-0.141614	1.89567	0.321333	0.154335	1.35222	0.116586	-0.916996	-14.1146	-11.6953	-9.36159	-14.1098	-8.5482	-0.0129076	-9.38195	-12.4141	0.318636	2.89335	-0.384565	-0.965858	-3.22409	-5.44978	-5.09799	-5.43075	-2.09118	-1.37465	-0.960081	0.667513	0.011237	0.750656	0.504203	-1.12779	-0.735199	2.04382	4.52879	4.09979	9.04624	7.58258	4.34278	3.50535	3.29624	3.74984	4.40639	4.98282	3.58029
4.23197	3.17728	-0.684423	0.114392	4.94498	0.526078	-0.770042	0.75622	1.65593	-4.46811	-1.83684	-2.31527	-6.72548	-10.2514	-10.9641	-10.0585	-13.3705	-14.1703	-13.0387	-13.9724	-4.83533	-0.59557	-0.557082	-0.0197672	-0.14437	-3.49	-3.08792	-3.37205	-3.90629	-1.72162	-7.09651	-7.69165	-4.28941	-4.82248	-1.11204	1.68333	0.0107684	2.60042	1.21798	1.50301	1.28243	2.90923	2.87352	2.32534	3.54636	3.10086	2.29071	1.40559	0.855395	-0.878438
6.69751	1.12705	1.1737	5.10805	6.542	-1.68488	-1.32638	2.36649	4.90608	-0.199348	-4.54009	-8.25871	-9.55858	-12.4772	-12.3039	-12.6444	-11.9881	-13.2743	-11.8996	-6.3989	-0.193715	-2.22813	-0.34613	-0.0577243	-0.108138	-0.328396	-2.73221	-2.73963	-2.41083	-1.04412	-5.48674	-7.24548	-8.51132	-7.75038	-5.92997	-1.51971	-0.865763	-1.34157	0.556002	-0.706655	0.889159	0.999528	-0.0521322	-1.47997	-1.41456	-1.08615	-0.949235	-1.66773	-0.782572	-0.303882
3.38491	2.53753	3.72334	5.01541	0.976522	-4.94638	-4.34053	-3.3312	3.16645	-2.94512	-7.96139	-7.61601	-9.78022	-9.21727	-4.9361	-2.29459	-2.83787	-7.35126	-5.95152	0.134552	-7.20451	-12.0465	-14.1599	-12.0647	-4.90443	-0.124598	-0.179342	0.589661	-2.347	-1.27067	-1.20033	-3.80002	-5.13305	-5.29517	-8.16372	-6.17943	-7.69691	-6.74693	-4.60921	0.608823	2.92958	0.613879	-3.7408	2.51725	-1.5758	-0.960488	2.22747	2.33246	1.08417	-2.05358
1.67658	3.25896	3.11804	0.812418	-4.77361	-6.5184	-2.93186	3.5454	0.279255	-7.0736	-11.3668	-11.8237	-8.73352	-0.198571	9.96201	9.31561	6.42197	5.11852	-3.29583	-9.79577	-8.8151	-10.9765	-11.8323	-11.5401	-3.55353	-2.22661	-0.0254214	-1.21277	-0.202146	-0.330523	0.504507	-2.06494	-1.05922	-3.69995	-6.92344	-9.0057	-10.0733	-9.44625	-7.52498	-7.5912	-8.12928	-6.10665	0.842252	-0.00618939	-3.67518	-1.1669	1.38415	2.58205	0.513099	2.00347
4.11247	3.63963	6.91903	1.88073	-1.27323	-0.61014	3.81036	2.48717	1.94623	-3.53625	-10.8757	-13.4677	-11.8982	-5.21873	-3.78395	-7.60458	-8.89954	-7.89679	-10.5282	-11.2114	-10.8169	-7.90888	-8.15091	-9.20886	-11.0651	-13.6147	-8.19749	-8.53333	0.0614226	0.476041	-0.326748	-3.63699	-1.17058	-1.77602	-1.75461	-5.50627	-7.88227	-7.65178	-7.94191	-6.98047	-9.33794	-10.6998	-8.98693	-7.84153	-2.99838	-5.72194	-2.37182	-4.19402	-4.60652	-2.93437
-0.630316	4.88663	6.61344	3.97043	0.749422	7.16354	4.97566	1.51263	5.49584	4.59038	-0.147205	0.459493	2.15323	-3.09043	-13.1082	-13.2792	-14.0024	-11.9527	-12.2081	-12.8581	-12.0621	-10.0135	-9.31548	-11.3534	-12.6456	-14.2844	-13.9896	-10.659	-4.70658	-2.20164	-6.54357	-4.6116	-1.65558	-1.49753	-1.67997	-3.6087	-6.87332	-7.94292	-9.04057	-10.7531	-12.2314	-12.7513	-12.0038	-11.1407	-0.434803	-8.23659	-6.66343	-9.04945	-11.1616	-8.85252
13.3391	14.7967	19.4442	7.50558	-1.13959	12.3396	7.56672	3.45783	3.52465	2.6763	0.758171	1.91157	1.57293	0.198878	-4.36588	-13.1542	-12.4518	-5.41174	-6.79373	-12.6222	-14.2564	-11.5805	-9.28895	-8.91811	-5.59052	-7.81462	-7.75879	-5.51026	-3.19955	-8.47206	-9.10969	-2.66774	3.23227	1.793	-0.384813	-2.49719	-5.76389	-7.28536	-8.15544	-8.79809	-9.82238	-9.6827	-8.51765	-9.58959	-11.4153	-11.4999	-12.039	-13.7128	-11.8991	-6.06102
11.5958	12.2229	12.3672	12.6094	13.7318	16.5184	19.0929	18.5481	17.8046	9.13797	1.539	0.0740583	4.78999	0.993045	2.16008	1.03552	-2.45265	0.136126	0.298249	-3.24993	-13.353	-14.2575	-12.5013	-9.481	-7.05137	-6.00251	-6.78879	-4.31291	-4.01729	-8.51692	-7.28319	-2.4535	0.927867	2.10398	5.18515	-0.660718	-1.68714	-5.56476	-8.15716	-9.69145	-10.1515	-10.3151	-11.3892	-7.16456	-4.36576	-5.04579	-3.29575	-9.14132	-5.0076	-11.4512
6.98671	9.77892	10.2171	17.5141	19.6113	20.9394	17.0859	18.4008	17.1535	12.4456	4.25293	0.543315	3.85416	1.74326	4.66373	3.37828	1.3522	1.02561	0.665828	1.82294	-2.37805	-11.9029	-13.2017	-10.4164	-8.9927	-5.56503	-2.49139	-0.473947	3.61469	2.93253	0.969069	3.91261	4.87249	3.76075	2.72399	-0.400298	-2.13815	-5.50559	-6.10859	-6.03189	-8.75299	-10.5155	-13.474	-12.7943	-9.69183	-10.7055	-13.2426	-12.6285	-11.3419	-8.40611
7.76278	9.91594	0.625596	-2.13643	-0.580872	5.58856	21.2132	17.7986	0.928039	5.28754	7.49946	11.6889	6.17597	0.646775	1.65441	0.880868	3.37013	2.26822	1.62198	2.04343	1.72699	-0.23329	-8.71921	-9.41474	-1.67221	-2.87216	-0.439523	1.65624	6.79508	7.10857	5.65639	3.42739	1.50066	1.56051	0.0365665	-0.583182	-3.76491	-7.1495	-9.18863	-11.7158	-10.9783	-14.7334	-14.6352	-14.9787	-13.5262	-15.7571	-8.3648	-6.77221	-16.9818	-12.89
12.2183	17.6634	2.89586	0.0771285	-1.09243	9.53585	15.8451	12.894	8.93812	4.20926	5.0026	8.33457	11.8094	-0.553275	-1.20151	0.008478	0.0279014	1.70929	1.63836	1.64722	1.95716	1.43833	-5.24583	-12.7495	-11.3413	-0.416533	-3.36657	4.75222	5.29232	5.13988	2.24864	-0.544063	-0.805395	-0.49852	-1.32579	-2.39933	-5.94594	-10.2344	-13.1901	-14.6161	-13.6402	-14.2042	-15.6035	-15.4627	-16.3003	-17.3871	-17.4135	-16.8919	-15.9043	-12.8408
11.6593	5.97723	8.40227	6.52552	8.78309	10.6295	11.6437	12.3251	12.4805	13.5769	11.7852	12.6896	13.6851	12.2364	-0.62114	-2.11094	0.971382	-0.930677	3.22449	2.48037	1.85643	2.43818	0.226818	-7.64172	-10.262	-5.7688	-2.49871	-0.707748	6.21779	3.15538	1.43137	-0.555903	1.34846	0.100066	-0.353474	-4.2153	-6.89813	-10.8949	-13.3526	-10.3582	-13.5861	-15.1129	-15.714	-16.0791	-15.2163	-15.5897	-16.2531	-13.16	-13.1985	-12.9984
3.61221	-2.87661	-3.4739	-3.17858	-3.13285	-0.485007	-3.9463	-1.34145	10.5974	11.6103	13.4405	15.0416	13.7871	9.06223	9.01644	-0.860648	-0.846984	2.49518	-1.84465	0.519297	0.717631	1.11749	4.62196	3.02775	-7.40782	-12.7377	-12.6377	-1.94482	3.01388	4.64795	4.91865	3.13562	1.46166	-1.20871	-4.21651	-5.79272	-8.18472	-8.9441	-11.4358	-15.0506	-15.9062	-16.9875	-17.0356	-15.714	-15.2414	-15.8752	-17.1057	-16.9234	-15.8908	-15.8156
3.33267	-2.01438	5.69121	6.01994	8.46436	3.0944	-2.44589	-2.10554	9.56616	14.259	16.1957	16.8303	15.0481	9.18008	15.962	7.95518	3.21412	1.98673	0.480199	1.23913	-2.74437	-1.30438	4.78357	5.272	1.3141	-12.0371	-12.4832	-9.12714	-0.121044	-3.19446	4.89931	3.00912	1.42452	-2.78696	-3.56297	-5.71704	-5.50257	-6.78751	-9.76864	-12.5911	-11.7104	-13.0451	-16.6948	-17.9174	-18.3141	-19.8678	-20.572	-20.0187	-19.1149	-18.8946
1.54929	-0.17148	0.716877	1.20183	-1.88151	5.19785	5.12361	6.60137	8.29037	10.4355	13.9831	12.6271	13.7294	10.3799	11.8386	13.814	11.5033	8.92223	6.91342	4.12429	1.92746	-0.226949	1.81911	4.51098	5.52337	1.66156	-11.2921	-12.1453	-7.30959	-9.11324	-3.46785	4.93778	3.60797	0.51689	-0.163657	-0.492716	-5.18479	-8.1794	-10.7952	-12.3445	-12.8599	-13.4865	-14.8513	-14.7598	-10.0326	-13.6067	-15.8328	-13.8328	-17.7947	-17.0483
1.00331	-3.47547	-6.4039	0.314169	-2.13097	-5.76475	6.2658	6.87384	11.135	12.3869	12.5762	10.9341	11.7376	12.4979	13.0401	13.5157	12.1594	10.0989	10.4566	8.81664	9.17921	2.90949	0.381389	2.19308	1.00046	2.46661	-1.4	-13.2828	-12.6747	-7.96944	-7.09323	-4.2268	-0.494213	0.928181	1.24015	-3.41631	-6.57642	-10.1248	-9.67701	-10.9407	-10.6286	-11.91	-14.4614	-15.7285	-16.4935	-14.9204	-16.6089	-17.3403	-16.5515	-13.1363
0.792089	-0.366899	-0.604999	-5.03833	-6.10697	2.98728	5.61257	7.30268	11.4454	11.6985	11.8675	12.2458	12.9333	14.5927	13.2367	12.6019	11.7679	12.4412	12.0912	11.3032	10.6281	11.8104	11.442	6.06917	3.46786	3.38446	4.7574	-5.38355	-12.6677	-13.6546	-7.14079	-2.63332	-6.30373	-4.0313	-1.44975	-3.94114	-5.27268	-8.05331	-9.37041	-10.2447	-10.7711	-13.1004	-14.8136	-16.5531	-17.4378	-15.0451	-15.3895	-14.8093	-14.9689	-12.6122
-1.35602	-2.73388	0.67231	-2.48645	-0.161675	3.79423	4.70345	5.39477	10.1464	10.8328	11.9314	13.2565	13.6347	12.9647	10.8295	9.65026	10.9183	11.9391	12.3805	14.3108	13.7091	11.7195	11.2158	7.65536	6.68388	4.85151	4.80814	6.02575	4.34574	3.69624	-7.2092	-6.67756	-9.89797	-8.84414	-6.41235	-5.65862	-6.43757	-9.19655	-9.21128	-9.90511	-9.83055	-11.0049	-12.7596	-14.3256	-15.8253	-15.9789	-13.5787	-12.3636	-12.27	-12.5669
-1.06111	-4.29197	-1.58675	0.309038	-0.542752	3.44463	3.93356	3.65937	7.58184	10.8465	13.1136	14.5932	14.0177	13.3446	11.1648	10.5695	11.2267	10.1787	11.5891	11.7257	13.0428	13.2027	13.645	11.4424	6.89816	6.83932	5.11137	5.05767	3.26825	5.98237	0.595384	-5.33256	-9.52431	-8.23788	-7.84675	-7.89534	-6.75867	-8.64846	-10.5436	-11.2149	-10.855	-11.293	-10.9278	-11.5559	-12.7556	-13.0971	-5.66687	-11.0727	-11.5443	-8.68729
1.05112	-3.80393	-1.14797	0.630693	-1.33975	2.20624	4.14674	4.54389	9.3647	10.7218	13.084	14.0361	13.5433	13.7536	10.8714	11.009	11.8966	6.32179	9.04487	9.54301	10.8448	13.2176	12.976	12.3567	10.9028	8.0897	7.1717	5.45008	5.60318	4.83958	5.60174	5.46162	-6.22746	-9.3476	-5.85161	-4.95878	-6.18105	-7.62828	-11.2917	-13.4641	-11.5796	-12.1946	-9.35481	-6.0811	-4.75062	-8.11423	-13.135	-11.8104	-12.9731	-13.3144
2.1173	-2.31932	0.744819	1.39669	-3.5472	0.0285278	2.29882	3.56551	7.6851	8.53891	11.1966	13.3142	12.4133	12.4303	10.6849	9.95955	9.30967	8.79579	8.49319	8.07249	8.56583	10.4413	10.9141	9.46084	7.53169	4.70856	3.26249	1.63534	3.95017	5.99145	5.41988	4.8683	1.68281	-2.87336	-5.62485	-2.38273	-4.50735	-7.1256	-10.878	-13.1812	-10.0012	-9.56733	-8.77219	-4.31963	-4.44546	-5.8484	-5.80933	-4.76991	-11	-11.2293
-1.95645	-2.84869	3.2837	2.2505	-2.94546	-0.211526	1.31459	2.06775	7.70052	8.41976	10.5656	11.4547	10.0546	11.1224	10.2755	8.43849	6.75594	7.50481	8.51853	8.18586	7.80279	7.93135	8.8903	8.89792	8.3364	7.17991	6.24978	1.90038	1.55626	5.82651	5.24111	5.43885	4.42621	5.32707	-2.83774	-6.84712	-6.00597	-0.920484	-2.66923	-2.63842	-6.5423	-8.30774	-10.7619	-10.1631	-5.62647	-4.24757	-5.5361	-4.02538	-1.49309	-0.272437
0.523094	-2.58433	3.2998	6.002	3.98624	3.78137	3.47908	4.69432	8.15502	7.78489	8.12514	7.67398	6.86775	7.75563	7.82897	6.88473	5.89139	6.10337	7.76717	5.43362	4.20929	4.56406	6.4898	7.55565	7.40134	6.6954	6.22206	2.52943	0.999522	6.09837	8.23344	9.07603	7.36144	6.90018	7.36429	2.80384	-0.461828	-4.73971	-11.4485	-5.08384	-4.58889	-4.69369	-7.28666	-9.38504	-6.43355	-5.07091	-2.72971	-1.16929	-2.77938	-1.71545
-2.40581	-2.16916	4.44149	8.67441	6.94475	4.70209	3.67196	3.92518	6.45259	7.99886	7.47638	6.93399	6.76015	5.89438	5.43674	5.19929	5.60967	5.79279	5.47131	5.23904	3.17326	1.84507	4.3412	6.48329	5.96976	5.68368	6.62113	3.78312	-0.0896375	-0.014045	2.03595	5.14061	7.22406	7.71237	8.65465	7.71343	7.63881	6.52815	7.53108	-1.53995	-0.246114	-0.179143	-1.04912	-1.38052	-2.49055	-5.08049	-1.55582	-1.63651	-0.953212	-3.1223
-1.67449	-2.09225	4.6747	7.55756	4.90848	2.7069	2.52458	3.65758	5.69059	6.91698	6.90233	7.42518	5.69891	4.03222	4.01526	4.71527	4.06573	4.75524	4.40532	2.29066	0.684414	1.6755	1.59331	1.60353	2.04813	2.48225	4.06382	5.0035	4.82168	4.3384	4.42764	3.3072	3.57862	5.17151	7.39606	8.23191	8.77002	8.47393	6.9939	4.9677	-2.79602	-9.07073	-6.91607	-4.58145	-2.65306	-0.689229	-0.00646822	-1.15782	-2.63066	-1.45114
-4.24116	-0.547562	6.12038	6.49688	1.42292	2.16434	1.91716	3.51707	4.86922	4.66389	3.0672	4.34905	2.5772	2.24551	2.55087	3.02901	3.02843	3.17539	2.63577	1.56217	0.564036	0.405451	0.155729	-0.0791145	0.522364	1.31214	0.864653	2.32055	2.90423	2.86108	4.28864	3.76685	3.27545	4.9654	6.74521	9.06925	9.89561	9.02014	8.64054	9.04892	10.2681	9.03806	6.53956	5.61275	-5.54939	-5.08509	-3.2973	-6.40526	-7.17709	-2.32555
-5.3696	2.80652	6.16744	4.92463	2.14695	1.3565	1.0566	1.38492	2.47281	2.43082	0.855945	1.12477	0.650404	0.806044	0.929364	0.0885764	-0.206302	-0.503236	-0.573176	-0.452894	-1.24198	-0.978463	-0.884425	-0.638875	-0.989137	-1.12528	-0.122388	1.7537	2.25915	1.80451	1.68167	2.79609	2.63233	3.27354	5.44008	6.17223	7.84546	10.0341	8.47102	8.73589	10.2736	9.42405	9.27332	9.36196	7.24788	3.75728	2.94006	4.30562	6.59133	5.66141
1.05802	4.87107	4.57084	4.67445	5.03115	1.40382	0.471329	-0.953633	-0.955515	-1.28458	-3.45632	-2.01603	-3.06393	-2.50601	-1.651	-2.56717	-2.96472	-3.57698	-3.6183	-3.03069	-3.04863	-3.17686	-1.96295	-0.951725	-1.14686	-1.63098	0.0754431	0.889193	0.910058	0.154179	-1.19846	0.243136	1.46521	1.6135	3.86295	4.80838	4.20669	6.56092	10.9261	12.1429	13.1703	13.4333	10.8791	10.2081	9.81083	8.34486	6.67669	8.96987	6.51409	5.95074
3.92295	5.9699	4.31128	5.13336	5.21833	1.16736	-1.09503	-3.86923	-4.58586	-4.80165	-6.3645	-6.48429	-6.53996	-6.02498	-5.18519	-3.79444	-3.3589	-4.77614	-5.09212	-5.50303	-4.11819	-3.86345	-3.11978	-2.71311	-2.77799	-2.58232	-1.03309	-0.463099	0.0400132	0.560871	-0.616801	-2.04794	-1.09951	0.0498808	2.03832	4.4126	3.33382	4.89485	9.45621	11.1214	9.21777	9.34788	9.73675	9.39566	9.31855	8.79067	6.27851	8.74269	7.48758	6.6566
1.53618	3.92349	4.58985	3.28249	1.66893	-0.924915	-2.98253	-4.91445	-6.40498	-8.08383	-9.01233	-8.26237	-8.48526	-8.41627	-6.58777	-5.58078	-4.83236	-6.21796	-7.09161	-6.64937	-5.8735	-6.0046	-5.6346	-4.81588	-4.60361	-4.2317	-2.40402	-1.53426	-0.228632	0.866355	0.0703456	-2.20335	-2.47914	-0.604541	1.62066	2.94507	2.34535	2.42647	6.23705	10.3273	13.5024	11.5082	9.19425	8.82176	7.52938	6.64904	6.27624	7.30233	6.24506	5.62474
2.96773	3.92461	1.74075	-0.43602	-2.82134	-2.69965	-4.04924	-6.04171	-8.08127	-9.51411	-9.13042	-7.61911	-7.90359	-8.37005	-8.76109	-8.23321	-9.09722	-10.5851	-10.3178	-9.09024	-7.80659	-8.44535	-9.14525	-7.36054	-5.87932	-5.97741	-3.9226	-2.88842	-2.05443	-1.0839	-0.600333	-1.31706	-1.71408	-0.955545	-1.23323	0.643275	2.42586	3.99029	5.20127	6.75932	8.71445	9.79648	9.1651	9.07952	8.46743	7.00843	4.80755	7.02966	8.1111	6.8611
2.99673	2.19795	1.38393	-1.16503	-3.67715	-5.07798	-5.77852	-7.24271	-8.77709	-9.94913	-9.69668	-9.70577	-8.62023	-8.54004	-9.47283	-9.24592	-10.3836	-12.7566	-13.6633	-12.6824	-11.1031	-11.1748	-9.764	-5.33085	-5.01042	-4.69831	-4.09998	-3.00305	-1.78099	-2.28297	-1.832	-1.8705	-2.2374	-1.35893	-1.5719	-1.16392	0.553054	1.64161	3.44457	5.80757	7.32747	9.03782	9.17163	7.76972	7.12594	6.04774	5.422	7.49675	7.95338	6.19852
3.19087	1.89471	-1.49772	-3.24995	-4.46076	-4.99949	-5.725	-7.3201	-8.87155	-9.96321	-10.4388	-9.39506	-9.57158	-9.44481	-10.0648	-12.8015	-13.6658	-13.5171	-13.0795	-12.9218	-13.05	-11.9641	-6.93321	-5.32469	-4.04315	-2.84597	-3.31517	-3.27269	-3.05192	-3.01086	-2.81393	-2.68135	-2.11442	-1.44683	-1.82758	-1.03242	0.504186	1.09258	1.90131	2.87558	2.95271	5.35878	4.70253	6.33978	6.20654	4.47852	4.68859	6.66993	6.70607	6.01799
0.0915921	-1.24185	-3.61181	-5.33629	-5.98676	-5.01075	-6.97218	-8.26906	-8.8005	-9.62964	-10.9435	-9.55225	-9.0372	-9.3765	-9.88759	-11.9724	-14.3249	-14.196	-13.8799	-13.7801	-12.352	-7.10661	-5.97841	-6.74172	-2.62223	-2.17149	-3.23787	-3.2537	-3.94673	-3.56358	-3.41407	-3.74137	-2.61411	-2.16408	-1.85704	-1.15604	0.632204	1.27236	2.17322	2.69243	3.17496	3.31619	3.14328	3.84119	4.26855	3.6124	3.47389	4.70661	4.22079	4.91586
-0.270319	-2.028	-4.93135	-6.09772	-6.02204	-6.98854	-9.38516	-10.9645	-10.9474	-10.7953	-11.2914	-10.3056	-9.84242	-9.99986	-10.0149	-10.2049	-12.2623	-13.3086	-13.0351	-13.2445	-10.6417	-7.87158	-6.6371	-4.95069	-3.81399	-2.96561	-4.95237	-4.54747	-5.23915	-5.37676	-5.31446	-4.36255	-3.55444	-2.32976	-2.10429	-1.53835	0.157602	1.39126	2.30867	1.50147	1.62393	1.69208	1.34328	0.987247	1.38823	2.05061	2.44031	1.3698	0.0088842	0.00827481
-0.313539	-1.52358	-3.75795	-5.33562	-6.18836	-8.44688	-10.8514	-12.6414	-12.735	-12.6082	-11.7281	-10.7092	-10.3304	-10.5325	-9.38507	-9.08224	-9.70491	-10.3442	-10.1467	-11.8424	-9.76766	-6.63469	-5.64216	-4.90603	-4.72244	-6.27252	-8.17627	-3.73143	-4.49673	-4.90019	-5.32176	-3.98581	-3.33051	-2.74652	-2.47431	-1.72282	-0.0362838	0.824628	1.02511	0.665879	0.452528	0.24802	-0.237095	-0.475093	-0.105173	0.734371	1.36889	0.26436	-1.30373	-1.90616
-0.773353	-2.0488	-3.74094	-4.99636	-6.85943	-9.39849	-11.7844	-14.026	-15.0691	-14.4286	-12.7994	-11.9465	-12.0002	-11.8541	-11.0509	-9.16584	-8.73245	-7.38037	-9.55935	-8.90061	-8.01464	-5.96145	-6.39974	-6.32872	-6.33766	-9.04524	-9.25685	-5.89149	-4.7308	-4.54803	-4.40475	-3.78621	-3.41907	-2.90389	-2.15428	-1.8667	-0.696593	-0.425037	-0.356066	0.357536	0.486522	-0.0280813	-0.829107	-1.05575	-0.672988	-0.382574	1.28452	0.802986	-0.232817	-1.35046
-1.74321	-3.77813	-5.37066	-5.79067	-7.27221	-10.6231	-13.0848	-15.079	-16.5221	-15.6897	-14.6553	-13.9325	-13.262	-12.0516	-8.02338	-7.5291	-8.00087	-11.03	-9.04464	-7.51052	-8.19407	-6.69414	-6.96233	-7.25249	-8.01398	-7.59638	-8.02547	-6.72442	-5.67973	-5.64391	-4.73921	-4.07993	-3.88779	-3.51664	-2.42047	-1.53995	-2.4647	-1.90614	-1.38143	-1.10623	0.471635	-0.330576	-0.585143	-0.534521	-0.261844	-0.394922	0.915509	0.992201	0.689836	-1.07714
-2.66445	-4.50502	-6.63235	-7.36753	-9.56194	-12.539	-14.9642	-15.5009	-15.4356	-15.7718	-15.1663	-14.3767	-12.3483	-11.7406	-8.01387	-7.89836	-8.45042	-8.87709	-8.22223	-7.3974	-7.12585	-7.12072	-6.99037	-6.76451	-6.49869	-7.02577	-8.50301	-6.20569	-5.97338	-7.93548	-5.58509	-4.46168	-3.498	-3.92849	-3.57845	-1.69945	-1.45514	-1.451	-1.96087	-1.49663	-1.01273	-0.383497	0.0933621	1.42137	1.00647	0.838154	1.01009	0.966472	0.392198	-0.206362
-4.17804	-5.59291	-7.66503	-8.86751	-11.4527	-14.1895	-15.6446	-14.2441	-14.2906	-14.8014	-14.5801	-13.9497	-13.5692	-12.4192	-10.1433	-8.59423	-9.80803	-10.0365	-9.97511	-8.30328	-7.57574	-7.83273	-7.76369	-7.62383	-7.34653	-6.91866	-7.10221	-5.41	-7.06174	-7.14348	-6.11255	-4.41544	-4.04569	-3.26939	-2.13602	-1.78885	-2.00826	-0.395476	-0.422359	-0.739496	-0.463748	0.335536	1.29743	2.29725	2.33932	2.27293	2.32399	1.7329	0.870646	0.0993923
-4.12146	-6.24904	-7.84955	-10.3985	-10.6823	-11.2208	-11.9028	-12.9538	-14.9669	-15.1655	-13.5815	-15.5711	-11.0542	-8.57587	-7.94618	-9.53593	-10.0221	-9.64818	-8.77227	-8.41713	-7.69375	-7.82145	-9.12139	-8.29626	-7.3287	-7.44639	-6.44821	-6.24191	-5.5061	-4.93022	-5.13496	-5.7719	-4.58423	-3.74259	-3.01151	-2.34519	-1.34913	-0.983256	0.738553	0.2154	0.373196	1.19311	2.13055	2.14959	2.21132	2.50802	2.40309	1.79989	1.23714	0.709422
-4.16054	-6.33016	-9.34296	-11.1259	-10.2048	-9.64054	-10.2993	-11.6175	-13.6698	-13.837	-15.563	-12.0697	-8.47466	-10.9688	-9.5651	-10.4113	-9.7408	-9.57435	-8.21578	-8.05208	-6.64097	-7.28961	-6.99082	-7.57743	-6.75307	-6.83961	-7.3634	-4.45611	-5.724	-6.29925	-5.67907	-3.88967	-4.68593	-2.90237	-2.53936	-2.12778	-2.12126	-0.41476	0.555553	1.10156	1.22589	1.78233	2.17765	2.42799	2.32457	2.60393	2.86977	2.74523	2.37723	2.17633
-4.81448	-5.82124	-7.79898	-8.63775	-9.18441	-9.73262	-9.9571	-10.8709	-12.1848	-15.2206	-16.134	-11.9166	-8.87811	-9.14177	-11.7039	-10.9321	-10.2644	-7.86534	-6.88952	-6.45386	-6.43305	-6.21438	-6.92295	-6.34632	-6.32749	-5.3443	-2.72465	-3.91482	-3.7	-4.13681	-4.21197	-3.44341	-2.99032	-3.58489	-2.50378	-1.85694	-0.983146	0.109812	0.916575	1.43745	1.55214	1.72259	2.16475	2.19827	2.15828	2.01061	2.25089	2.54989	2.63843	2.48121
-3.38043	-3.78424	-5.37168	-6.34271	-7.69493	-8.65268	-9.09328	-9.5136	-11.6783	-14.4675	-12.8202	-9.4351	-8.7968	-9.85685	-11.3603	-10.669	-8.38614	-5.87012	-5.70314	-6.30097	-6.16419	-7.30742	-9.27083	-9.31812	-7.45246	-5.25694	-2.85499	-2.29334	-2.418	-2.56931	-3.12023	-3.83885	-3.72311	-3.46979	-2.96246	-2.19002	-1.86021	-0.0235088	0.692045	1.76058	2.1475	2.18167	1.87407	1.76044	2.06389	1.73955	2.15086	2.40269	2.35739	2.86359
-2.31458	-2.82094	-3.6072	-4.98516	-6.84791	-8.64066	-9.84335	-10.1282	-10.9871	-11.1613	-10.7992	-9.39586	-8.69996	-10.285	-10.3857	-9.75039	-7.0615	-6.24212	-6.2405	-5.91844	-5.27609	-4.70077	-5.87424	-6.28327	-4.78049	-4.33881	-3.06885	-1.55476	-1.03647	-0.827673	-1.35308	-1.45786	-3.11323	-1.84871	0.109794	-0.933994	-0.4623	0.666372	0.367858	1.15167	1.65977	2.08394	2.11652	1.91536	1.75354	1.94148	2.11555	2.0458	2.34887	2.8168
-1.04328	-1.69763	-2.86299	-4.66896	-6.82858	-8.67002	-9.96467	-10.6699	-10.922	-11.0156	-10.2971	-9.35871	-8.75988	-8.67156	-7.35735	-7.65493	-6.21447	-5.18265	-5.45504	-5.57993	-4.63262	-4.39058	-6.35928	-6.94382	-5.70554	-4.02361	-1.77045	-1.33084	-0.557831	-1.03855	-0.968902	-0.191905	-1.22426	0.572401	1.42668	0.344029	0.158113	0.114675	0.238509	0.629182	1.32014	2.3597	1.04677	0.959163	0.236954	0.89814	2.23296	1.46176	1.94841	1.75256
-0.916616	-1.35651	-2.39989	-4.49262	-9.07714	-9.24705	-8.67332	-9.70403	-9.85773	-9.84407	-9.41002	-8.80752	-6.63153	-4.17488	-1.50265	-5.97939	-6.91083	-5.25188	-4.19701	-4.10907	-2.45483	-3.48138	2.02586	-5.01564	-4.91681	-2.68099	-2.60112	-0.922035	0.507671	-0.285217	-0.0945896	0.150817	-0.848251	3.65529	1.20465	1.03642	0.612577	0.549722	0.633878	0.571494	0.384833	0.947746	1.48927	1.57464	0.606138	1.443	0.901592	0.716728	0.842255	0.646354
-1.02813	-1.11371	-2.05486	-5.60725	-9.1266	-8.89328	-8.79099	-8.72784	-9.43549	-9.53455	-8.03396	-5.77652	-4.82945	-2.3192	-0.800414	-6.11592	-6.3673	-5.04355	-2.80209	-3.65895	-0.156382	-2.34546	4.47259	-3.25598	-2.72972	-1.27094	-1.30442	-0.284217	0.223717	0.683512	0.486945	0.692699	-0.255305	-0.123931	1.89728	1.39088	0.805429	0.0776391	-0.346821	-0.237527	0.64977	1.15278	0.906921	0.788845	0.193298	1.03763	0.686981	0.722767	0.823095	0.221951
-0.823174	-1.94273	-3.02446	-4.7995	-7.09051	-7.68209	-7.6895	-7.655	-8.99869	-9.1534	-5.95706	-4.55837	-2.95675	-1.14202	-0.419299	-4.80885	-0.637965	-2.99871	-0.900995	-1.38845	-0.623357	-0.134579	-1.16275	-1.0232	0.62709	1.68305	2.13524	0.810147	0.888901	0.804179	1.00784	0.486717	0.731291	0.877974	1.08942	1.03493	1.05241	1.50335	1.11937	0.370583	0.573809	0.789423	-0.492263	0.18202	0.400856	0.868157	1.35051	0.667552	0.551975	0.108549
-2.64377	-3.66848	-5.44113	-6.20653	-7.76407	-8.055	-8.71506	-10.0253	-10.6797	-9.51396	-7.69631	-5.71521	-3.54739	-2.27701	-2.09045	-3.71909	-3.24375	-4.06666	-1.3793	-0.498949	-0.731738	-2.66312	-0.829987	1.02708	2.46568	3.01348	2.31865	1.62511	1.94221	2.23291	1.6895	2.07824	1.78657	1.71027	1.53583	1.50471	1.67929	1.81504	0.635745	0.594379	0.864947	1.01103	0.444982	-0.413916	-0.168039	-1.17802	-0.316903	-0.143905	0.65019	0.950947
-1.39896	-5.53811	-5.90253	-7.75828	-9.52394	-10.2313	-10.2375	-9.68651	-11.0554	-9.71	-7.41333	-6.26619	-4.73862	-2.89994	-3.14926	-2.47004	-3.84783	-2.66915	-1.10291	0.832158	1.55313	-0.508818	0.511604	1.6552	2.88249	2.1775	1.38409	1.41503	0.564419	1.75908	2.32483	1.76861	2.2513	2.05965	2.72428	2.82352	2.24093	0.936715	0.260763	0.742563	0.661521	0.15155	-0.812601	-1.26141	-1.85565	-1.43652	-1.05815	0.0107813	0.156823	0.597496
-7.21417	-7.21618	-6.45182	-8.91697	-10.8246	-12.4536	-10.9102	-9.06799	-9.7757	-9.4107	-7.75057	-6.2853	-5.2433	-4.57688	-2.56221	-3.14857	-2.08088	-1.61425	0.633722	1.03142	1.49114	1.61084	1.95057	2.91777	3.89027	1.73648	2.65914	1.64864	1.97091	2.02124	6.57446	2.45326	2.39567	3.9454	2.97721	1.82274	1.8248	1.49452	0.757346	0.169577	0.828377	0.00821157	-0.566577	-1.10947	-1.27254	-2.16889	-1.88986	-1.19122	-0.493637	0.184672
-8.85685	-7.57609	-7.56463	-11.2062	-12.3901	-12.2869	-10.6927	-8.40603	-9.82244	-9.39737	-8.45919	-7.52119	-6.09067	-4.15845	-2.24077	-1.65411	-1.39425	-0.626438	0.630953	1.69715	2.10651	2.57679	2.77319	3.33436	3.7736	1.90156	1.71893	1.96013	2.6199	3.06592	2.19488	2.52007	2.6712	2.72176	3.55819	2.64182	2.48464	1.80393	1.50257	1.30373	0.760273	-0.28097	0.0434987	0.120552	1.34422	-0.604167	-1.13386	-1.129	-0.994983	-0.928928
0	0	0	-12.1105	-13.5545	-12.0789	-11.2706	-8.01789	-7.7935	-8.24527	-7.0148	-6.55612	-4.83296	-3.57364	-3.06997	0.0999231	-1.17563	-0.228333	-0.387069	0.561644	2.27698	2.43914	2.3787	2.99831	4.39724	3.8476	4.32993	3.10101	3.79083	2.9978	5.05852	2.93329	2.7931	3.48731	3.57441	2.13352	2.17463	1.57041	1.00441	1.32834	2.38422	0.332227	0.266436	0.481909	0.990401	0.846255	0.343751	0.00927672	-0.714327	-1.07423
0	0	-11.7085	-11.443	-10.5612	-9.58807	-9.56473	-9.4222	-3.52706	-7.76947	-6.84599	-6.29548	-5.2153	-3.55613	-1.42486	-0.491728	0.432887	0.257939	0.495278	1.08657	3.4179	3.347	3.646	3.98989	4.53641	3.95609	4.21409	3.26023	2.7899	3.67656	3.98325	3.85403	3.57372	3.05323	2.16802	1.05099	0.192465	0.318896	1.26826	2.38252	3.7801	1.82472	0.778439	0.568713	0.911843	1.09258	2.30037	0.9445	0.26641	-0.514928
-5.83187	-10.1437	-8.28596	-8.64411	-8.52104	-7.97473	-8.73565	-7.29239	-3.87767	-4.39273	-7.37909	-6.44601	-4.81885	-2.87555	-1.26612	-0.0330143	0.950727	0.694172	0.558685	0.926751	2.16232	3.46251	4.53916	3.11251	3.83902	3.78965	4.22088	4.18043	4.81393	4.27614	4.27886	2.38848	6.04998	1.22103	2.22103	1.89508	2.07542	2.31972	2.15492	2.54141	1.99377	1.80175	1.87846	1.06991	1.10053	0.261506	0.0552415	0.243118	-0.409841	-0.995271
-9.22508	-8.84829	-8.98015	-7.65771	-6.99425	-7.0592	-7.67092	-8.71595	-6.09517	-4.55942	0	-3.10224	-3.81066	-3.01448	-1.30183	-0.523561	0.577735	0.346326	0.453963	0.789603	2.30065	3.55229	4.4567	4.39115	3.70294	3.3508	3.90386	6.28567	5.18794	4.81553	2.32665	2.52782	2.50347	2.98046	4.06854	3.27035	4.3399	4.02738	2.83326	2.72425	1.73013	1.89685	0.784316	1.41121	0.890356	1.25815	0.124383	-0.755663	-0.489867	-0.00686619
-6.81906	-7.18777	-7.52672	-5.97443	-5.25354	-6.90934	-7.25826	-7.85224	-5.38879	0	0	-4.26129	-3.32914	-2.69545	-1.29737	-1.23205	0.324592	1.1283	0.976766	1.87199	2.15616	2.29389	2.74185	2.20851	2.23708	3.33117	4.50166	4.53412	4.35124	2.6717	3.2448	2.59303	1.67574	3.89512	3.09514	3.16174	3.29829	4.57771	4.15262	3.79345	2.42008	1.61984	1.61699	3.04947	1.27173	1.11481	-1.24582	-1.01001	-1.56412	-1.76517
-6.574	-7.04489	-6.42883	-5.17294	-5.01976	-5.68136	-6.30247	-6.91829	-5.93713	0	0	0	-1.5413	-1.87416	-0.584259	0.832394	2.33582	2.06457	1.79009	2.3481	3.66318	2.37059	1.49678	1.94147	2.88979	3.42534	3.66733	2.8964	2.37329	1.97191	2.22999	2.98325	3.31679	3.29998	2.73983	2.11181	2.83466	4.66139	2.36961	2.00302	1.35593	1.69467	2.2822	2.9508	2.46605	0.79558	0.311345	0.925327	-0.182648	-0.908443
-7.73916	-6.92619	-6.04781	-5.25638	-5.07663	-4.84996	-5.88407	-5.04167	-5.5961	0	0	-1.61812	-1.32763	-0.857426	-0.433171	0.514291	4.18652	-0.49499	-0.0327362	1.08015	2.25967	2.83744	3.51699	2.55238	2.12482	1.78642	2.54123	3.81626	4.80797	1.63942	1.79152	1.70703	1.8757	2.58104	1.88113	2.73469	1.78533	2.24193	1.24171	1.69747	0.756915	0.279877	2.40643	2.19549	2.89373	1.69779	1.98507	1.14652	0.431594	-0.485073
-4.67542	-4.83472	-3.41496	-4.42225	-4.33388	-4.99325	-5.47715	-5.72916	-5.64788	0	0	-1.09101	0.776733	0.0148921	0.169981	5.29535	-1.35978	-1.39301	0.206688	0.10999	1.86536	1.55989	2.87867	2.51696	1.41795	3.06343	3.55824	3.5351	2.70934	2.95138	3.02605	2.62722	2.22902	1.62296	1.76637	1.76711	1.90256	2.23689	2.97984	3.1318	1.24778	1.50098	2.73411	2.24834	2.87089	1.88207	1.97238	1.57146	0.667599	0.0196949
0	0	-4.32494	-4.84161	-5.77931	-5.90508	0	0	0	0	0	0	0.732282	0.555605	-1.81907	-1.79317	-1.10968	-1.73362	-0.582713	1.03105	1.61918	1.89319	1.93803	1.20315	1.32721	1.28204	2.80023	4.46068	3.35049	2.84064	2.87252	2.17728	1.18185	0.0538788	2.16263	3.27302	3.71405	3.43601	3.18961	2.91399	3.03848	1.10032	2.25744	1.70671	2.62821	2.0091	1.43214	1.72176	0.00195962	-0.916512
0	0	0	0	0	0	0	0	0	0	0	0	-0.0954336	0.679793	-0.882681	-0.276514	-0.728336	-5.2664	-1.37629	-0.220986	0.0118265	-0.191167	-0.112809	-0.290029	-0.227899	1.55642	3.00642	2.14402	2.08322	3.11285	2.27998	0.815768	0.0937161	-0.720722	0.389408	1.43045	1.76239	3.09553	2.13601	3.22948	1.57925	1.18428	1.55198	2.26256	3.13564	2.92601	2.31948	1.75174	0.209785	-1.28866
0	0	0	0	0	0	0	0	0	0	0	0	-1.58235	-0.0375411	0.365521	1.16362	-0.553052	-4.2401	-3.40304	0.418275	-2.96502	-2.07097	-1.28332	-0.796627	-0.25374	1.96994	2.61203	3.13133	2.79508	3.19593	1.89998	1.16692	0.205229	-0.80295	-0.495352	0.456138	2.37341	1.82632	1.6832	1.69982	1.35863	1.51286	0.00948582	1.56334	2.03887	0.812995	2.2323	1.34532	-1.84721	-0.631752
0	0	0	0	0	0	0	0	0	0	0	0	0.291304	0.498732	0.494027	1.67219	-0.914248	-4.24233	-0.58519	-0.700521	-2.94939	-1.96265	1.1373	1.22143	2.31135	3.53711	2.90196	3.38538	3.33588	2.36783	2.88541	2.58617	0.721765	0.242727	0.972782	1.44684	2.20883	2.77302	1.28236	1.93766	3.75266	1.53591	1.57086	1.46247	1.72685	0.964467	1.86318	0.837263	-1.57057	-1.57756
0	0	0	0	0	0	0	0	0	0	0	1.50085	0.312502	0.00302067	0.484327	0.670392	-2.50874	-4.20935	-2.42931	-1.16777	-0.668596	0.190246	0.107373	0.833848	0.842296	3.29468	4.09507	4.57341	4.94109	4.12861	2.07495	1.25579	1.73583	1.43303	0.82314	0.79211	0.309846	2.42273	1.34098	4.01697	3.11544	0.748591	1.46399	0.933022	1.0742	0.768423	0.697184	0.379013	-0.226942	-0.56425
0	0	0	0	0	0	0	0	0	0	0	0	0.131634	0.475631	0.511182	1.07165	-1.17388	-3.20972	-3.50799	-2.17603	-1.7098	-0.516312	0.614081	0.602581	2.29898	3.91463	4.90196	6.78111	4.1104	4.69417	4.14307	2.3446	1.1584	0.459392	0.373042	0.970146	0.839717	0.76106	1.30293	3.10864	1.36316	0.805885	1.18313	-0.434187	-1.36336	-1.08731	-0.20046	0.0552404	-0.0733707	0.677862
0	0	0	0	0	0	0	0	0	0	0	0	0.611773	0.755531	1.00316	0.223795	-1.97192	-4.59012	-5.48099	-4.31352	-2.94359	8.93488	1.17919	2.97599	4.38804	5.80271	5.04861	2.88857	4.82045	4.10765	5.11143	3.90435	2.21019	3.46097	1.33471	1.47448	2.0864	1.90239	1.56202	2.51313	2.26912	0.352417	-0.240333	-1.19855	0.0359296	-1.20983	-0.799891	0.228989	-0.0676528	1.05704
0	0	0	0	0	0	0	0	0	0	0	0	1.24719	-0.0981135	-0.241445	0.234796	-0.707872	-1.29004	2.3402	0.359434	-0.155985	0.367131	0.302865	2.58176	3.04342	3.24505	3.67126	4.41259	5.29989	5.6906	4.01049	4.16322	2.54168	1.3319	1.12771	2.05728	1.65463	1.52981	3.82819	2.23791	0.320562	-0.044509	-0.209954	-1.24942	-1.35801	-2.85533	-1.04814	0.193218	0.418409	1.24354
0	0	0	0	0	0	0	0	0	0	0	0	0	-0.769824	0.0737541	0.539743	-1.78225	-2.67845	-1.17663	3.15664	-1.04542	0.478388	6.52583	5.59648	2.8636	3.01595	2.2942	2.52939	3.88239	2.5417	1.28956	1.8552	1.21752	9.56045	1.17512	0.0122707	1.16345	-0.792804	1.36071	0.167712	0.171435	-0.569517	-1.15721	-0.797633	-0.359359	-0.627237	-1.03214	-0.0443996	0.422301	-0.746356
0	0	0	0	0	0	0	0	0	0	0	0	0	-0.0452678	0.572821	-0.236417	-1.20735	-0.642606	1.17267	2.7141	5.50386	4.10723	5.72752	6.38435	2.13392	2.40931	1.5712	1.54564	1.34461	-0.687222	0.950465	0.688123	0.369419	-0.457228	-0.135166	-1.6521	-1.79009	-0.476628	1.3455	0.222735	1.40975	0.299663	-0.759086	-0.835341	-1.39386	-1.36578	-0.233837	-0.0659562	-1.06205	0.930548
0	0	0	0	0	0	0	0	0	0	0	0	0	0.144699	0.839724	0.338842	-1.01714	-1.27657	0.347283	2.21067	3.96252	6.2671	3.30622	2.31014	3.71839	3.03282	1.83088	1.9412	0.307009	-0.322692	-1.059	0.76638	-0.925569	-0.425705	-1.74777	-3.07287	-3.88669	-2.29077	-0.880068	1.00936	-0.0295551	-1.77778	0.0804662	-1.42887	-1.16181	-3.00345	0.695994	0.648354	0.561245	0.724763
0	0	0	0	0	0	0	0	0	0	0	0	0	0.075252	0.292662	0.206708	-1.43402	-1.31503	1.23038	1.42466	3.97191	4.30247	5.37734	4.99225	2.17085	2.19006	1.55001	0.83094	0.129196	0.727908	-0.319161	0.281208	3.90428	-1.32082	-2.82168	-6.13273	-6.84109	-5.65819	-4.90717	-1.91889	-1.48867	-2.32165	0.517624	-1.57527	-2.33166	-1.77288	0.110768	-0.359967	0.149637	2.64911
0	0	0	0	0	0	0	0	0	0	0	0	0	-0.721284	-0.443766	-1.20709	-1.98778	-3.06022	-2.11641	-2.62488	-0.956781	2.6409	3.73273	3.25775	5.1177	3.22162	1.72135	1.31603	0.0571077	1.20485	0.49784	0.673117	-0.329529	-2.07084	-2.41577	-4.97933	-4.2956	-3.55058	-3.53274	-3.43801	-0.793522	-1.71905	-2.19393	-0.180486	-1.87211	-1.4038	0.572153	-0.563886	0.421407	1.38875
0	0	0	0	0	0	0	0	0	0	0	0	0	-0.867525	-0.698464	-0.428275	-1.90022	-4.53712	-0.162342	-3.2031	-1.42331	-1.39917	2.49506	3.70246	5.00963	3.58904	1.63681	1.17594	1.29868	2.20722	2.16695	2.3025	1.73102	-2.45317	-1.23522	-3.85379	-5.67473	-4.54844	-3.50585	-3.80581	-2.02615	-1.38076	-1.47719	-1.12656	0.157326	-1.53177	-1.8941	-2.3771	1.42971	1.7272
0	0	0	0	0	0	0	0	0	0	0	0	0	0	-0.781562	-2.2157	-1.55418	-3.22301	1.01161	-2.27905	-3.75614	-3.18318	-0.772037	1.07115	0.978147	-0.150177	-2.45312	0.549983	0.520723	0.14065	1.04528	1.09374	0.959718	-1.6631	-4.35888	-5.2067	-6.64318	-5.99832	-5.3428	-5.57944	-4.78324	-2.99495	-2.83996	-2.27269	-1.62914	-1.63258	-2.21579	-2.6509	-1.39908	-2.50051
0	0	0	0	0	0	0	0	0	0	0	0	0	0	-0.373311	-1.69115	-1.3507	-2.02967	-0.438389	-0.997868	-2.75226	-5.09762	-3.04954	-0.693894	0.152528	-0.992126	-1.75524	-0.400743	0.110992	0.458553	1.71122	1.30528	-1.00951	-1.7969	-3.62526	-4.06531	-6.30933	-7.24417	-5.92454	-5.9024	-5.90031	-5.24596	-3.76338	-1.18076	-0.964326	-1.52556	-3.25178	-3.57816	-2.66344	-7.68351
0	0	0	0	0	0	0	0	0	0	0	0	0	0	-0.502087	-1.18185	-1.44853	-1.72643	-0.383691	-1.51075	0.526074	-2.49667	-3.11855	-5.28174	-3.35275	-2.84248	-1.17933	-0.616502	0.371218	1.39512	2.15249	3.07713	0.878781	-1.2402	-2.08152	-3.12272	-4.98407	-6.69929	-7.70331	-6.12407	-5.71956	-4.77954	-3.5161	-3.86203	-3.6187	-3.92101	-4.35676	0.895645	-5.65112	0
0	0	0	0	0	0	0	0	0	0	0	0	0	0	-0.473257	-1.31589	-1.72466	-1.02455	-1.21574	0.778633	1.9671	-0.424342	0.624332	-2.54821	-1.10468	-1.96585	0.432308	-1.11633	-0.322892	0.639094	2.21713	2.25451	1.45656	-0.0771208	-1.61291	-3.44191	-5.06971	-6.92206	-9.02318	-7.89123	-8.16521	-6.41955	-6.19993	-5.40402	-5.93744	-6.53443	-4.57228	-5.3677	-5.55001	-1.32302
0	0	0	0	0	0	0	0	0	0	0	0	0	0	-0.221659	-1.00626	-1.42696	-0.471849	-0.0118492	2.83549	1.49749	0.630807	1.46537	-1.02636	0.409187	-3.1155	-3.37045	-3.60202	-1.94075	-1.13752	-0.169361	-0.104199	-0.080715	0.718068	-1.23881	-2.44659	-5.94816	-3.33606	-9.54539	-10.8985	-11.1873	-8.01004	-7.02821	-6.53298	-6.20047	-6.2681	-4.96644	-6.5108	0	0
0	0	0	0	0	0	0	0	0	0	0	0	0	0	0	-1.38004	-1.30148	-0.38685	0.243142	2.20509	1.28228	0.453165	0.31762	0.791682	-0.703424	-0.875401	-3.56947	-4.18418	-3.08141	-2.99084	-2.18438	-1.31257	-0.121141	-0.277463	-0.523545	-2.95756	-5.27892	-8.28743	-10.2826	-9.98298	-8.67762	-9.82646	-9.44833	-8.08195	-8.93358	0	0	0	0	0
0	0	0	0	0	0	0	0	0	0	0	0	0	0	0	-1.19304	-4.08949	-0.547155	-0.195378	-0.451297	0.332616	0.690991	1.34631	-1.37956	-2.04328	-4.00704	-4.63868	-4.56002	-5.43245	-4.71878	-5.73508	-5.25426	-4.65566	5.03447	-1.96296	-2.53935	-12.0558	-9.33337	-8.07633	-10.4739	-9.58015	-9.86736	-12.8488	-12.4804	-13.3693	0	0	0	0	0
0	0	0	0	0	0	0	0	0	0	0	0	0	0	0	-0.591351	-2.01237	-0.713219	-0.291503	-0.426949	0.439825	-0.759251	-0.995763	-1.90551	-3.50574	-5.4869	-10.1731	-8.40693	-7.0488	-6.73651	-7.64711	-7.91681	-8.065	-8.31717	-6.86227	-9.4492	-11.2342	-10.5059	-8.64544	-10.9059	-11.4746	0	0	0	0	0	0	0	0	0
0	0	0	0	0	0	0	0	0	0	0	0	0	0	0	0	0	-1.94701	-0.579106	-0.215829	0.406268	0.0325215	-0.213463	-1.28495	-3.6253	-8.28012	-10.0264	-11.3886	-9.57113	-8.15329	-9.03233	-9.62244	-9.71527	-10.8259	-11.1382	-10.4162	-11.7202	-11.3511	-10.2685	-11.184	-12.1448	0	0	0	0	0	0	0	0	0
0	0	0	0	0	0	0	0	0	0	0	0	0	0	0	0	0	-1.62462	0.51033	-1.1016	0.238406	0.227293	0.233674	-0.841334	-5.43627	-1.34051	-9.05845	-10.3565	-12.7143	-9.92611	-9.63603	-10.9981	-12.06	-12.3265	-14.069	-11.8499	-10.8643	-11.3207	-11.6701	-12.2455	-10.8679	0	0	0	0	0	0	0	0	0
0	0	0	0	0	0	0	0	0	0	0	0	0	0	0	0	0	-0.483158	-1.57245	-1.28719	-0.0375256	0.36844	0.430382	-1.67574	-3.35853	-4.39256	-5.51783	-9.15334	-10.107	-9.66233	-9.90191	-11.8394	-12.1955	-12.9638	-13.5761	-12.7513	-12.5953	-12.713	-12.2599	-12.5067	-10.8866	0	0	0	0	0	0	0	0	0
b
-0.453429	-0.922433	-0.887837	-0.803624	-1.16034	-1.38907	-1.44497	-1.49425	-1.60004	-1.7078	-1.73864	-2.03748	-2.08436	-2.13722	-2.20483	-2.0112	-1.89449	-1.79808	-1.78124	-1.61114	-1.32429	-1.71557	-1.9899	-1.92259	-1.9877	-2.01407	-2.26373	-2.17079	-1.84416	-1.30412	-1.49149	-1.75501	-2.48281	-3.002	-2.44466	-1.92679	-1.78997	-1.63424	-1.75104	-1.81658	-1.73511	-1.84945	-2.01401	-2.04166	-1.92715	-1.70441	-1.69914	-1.48871	-1.22112	-1.65325
-0.342554	-0.670503	-0.703278	-0.978315	-1.38524	-1.69414	-1.6971	-1.60592	-1.47213	-1.53935	-1.47305	-1.57201	-1.9881	-2.04254	-2.31603	-2.15257	-1.82121	-1.6769	-1.32511	-1.45505	-1.36161	-1.75701	-2.0945	-2.01077	-2.05132	-2.10239	-2.03656	-1.78186	-1.45446	-0.948689	-0.894637	-1.12457	-1.78366	-2.1843	-2.05882	-1.66639	-1.66095	-1.79443	-1.53136	-1.53892	-1.4427	-1.44298	-1.61608	-1.64549	-1.42095	-1.40037	-1.46702	-1.30566	-1.3324	-0.938113
-0.35254	-0.679308	-1.32387	-1.75335	-2.14004	-2.31528	-2.3327	-2.25016	-2.10632	-1.82461	-1.30722	-1.40595	-1.78137	-1.94577	-2.07006	-1.90169	-1.62047	-1.47428	-1.19857	-1.30244	-1.15584	-1.39957	-1.73201	-1.68895	-1.7522	-1.82237	-1.7594	-1.65949	-1.45232	-0.988254	-0.934607	-1.13099	-1.45649	-1.85088	-1.77641	-2.25244	-2.15124	-2.26073	-1.92354	-1.61991	-1.80579	-1.80381	-1.61598	-1.40333	-1.32954	-1.30571	-1.45344	-1.3412	-1.29578	-0.926995
-0.248569	-0.581467	-1.11656	-1.79683	-1.97833	-2.15105	-2.25968	-2.50141	-2.60187	-2.23295	-1.64883	-1.28328	-1.56169	-1.71375	-1.71244	-1.68484	-1.45506	-1.32382	-1.22868	-1.11111	-1.09403	-1.29675	-1.74444	-1.86109	-1.65028	-1.70739	-1.4595	-1.53358	-1.55684	-1.25786	-1.34652	-1.55721	-1.88742	-1.77716	-2.12423	-2.26678	-2.19322	-2.14297	-2.1286	-1.84384	-2.04465	-1.61273	-0.895914	-1.03543	-1.16049	-1.59422	-1.7565	-1.54783	-1.42389	-1.72274
-0.225383	-0.562726	-1.11083	-1.48859	-1.5926	-1.43148	-1.59937	-2.05598	-2.50123	-2.28799	-1.82866	-1.5586	-1.69918	-1.80001	-1.88131	-1.79622	-1.35456	-1.20351	-1.13036	-1.21702	-1.26694	-1.53405	-1.84806	-1.62094	-1.35822	-1.04304	-1.16764	-1.4262	-1.65036	-1.60934	-1.6592	-1.89273	-1.77895	-1.63164	-2.18265	-2.25307	-2.19348	-1.6493	-1.55484	-1.75208	-1.89514	-1.81627	-0.674531	-0.824807	-1.23154	-1.05765	-1.43656	-1.20285	-1.11723	-1.48538
-0.720633	-1.11178	-1.71104	-1.68746	-1.53627	-1.3716	-1.27788	-1.65522	-2.05225	-2.01232	-1.83014	-2.14831	-2.29064	-2.21851	-2.32818	-2.07833	-1.56813	-1.13724	-1.13495	-1.25786	-1.26213	-1.17877	-0.774483	-0.545342	-0.493265	-0.793311	-1.17259	-1.41818	-1.62914	-1.69144	-1.74483	-1.97675	-1.67749	-1.7953	-2.47408	-3.16237	-2.59302	-1.94165	-1.42843	-1.51393	-1.64021	-1.56305	-1.32448	-1.29835	-1.67282	-1.08376	-0.873572	-0.770415	-0.682881	-0.778629
-0.85333	-0.930007	-0.918201	-0.789408	-0.50696	-0.422455	-0.603278	-1.00051	-1.33341	-0.923828	-0.554911	-0.956767	-1.1266	-1.22412	-1.41791	-1.66053	-1.4111	-1.17971	-0.968312	-0.820042	-0.891063	-0.821804	-0.528326	-0.459986	-0.592306	-0.865485	-1.16905	-1.27148	-1.40691	-1.94543	-2.22984	-2.19072	-1.75626	-1.07476	-1.48047	-2.00251	-1.59023	-1.32881	-1.49059	-1.68998	-1.9434	-1.77898	-1.42718	-1.19828	-1.10543	-0.902608	-0.868952	-1.12606	-0.932244	-0.893436
-1.63343	-1.77554	-1.89924	-1.90179	-1.7523	-1.51377	-1.21521	-1.13821	-1.1159	-1.2011	-1.38498	-1.98166	-2.12056	-1.56441	-1.20405	-0.914713	-0.647163	-0.384306	-0.122933	0.0710897	-0.0703537	-0.0491229	0.201915	0.334758	0.379155	0.14825	-0.133743	-0.497962	-0.849715	-1.32104	-1.58235	-1.5259	-1.51048	-1.51527	-1.89216	-2.33716	-2.10375	-1.94504	-2.07884	-2.06988	-1.82389	-1.68479	-1.62049	-1.8307	-2.09313	-1.59153	-1.04579	-0.195302	0.454718	0.793909
-0.867703	-0.9899	-0.668333	-0.402302	-0.204327	-0.128028	-0.240124	0.0808137	0.438281	0.507715	0.498311	0.0558174	-0.18673	-0.357208	-0.426398	-0.424006	-0.278883	-0.190014	-0.0650065	0.0484843	0.250439	0.337325	0.258487	0.154362	-0.149131	-0.491376	-0.83211	-1.0688	-1.17242	-0.860642	-0.737514	-0.508355	-0.598757	-0.896128	-0.88871	-0.731859	-0.654289	-0.607743	-1.08881	-1.25476	-0.95979	-0.76935	-0.61092	-1.17576	-1.84484	-1.37519	-0.971722	-0.816284	-0.566697	-0.650958
-1.43295	-1.20798	-0.638368	-0.30578	-0.147098	-0.201984	-0.397023	-0.269112	-0.288501	0.0337913	0.124347	0.126265	0.128745	-0.00481394	0.0397574	0.471493	0.287291	0.105365	0.123776	0.13598	0.369199	0.46235	0.247571	0.423513	0.730425	0.497352	0.386642	-0.0417928	-0.241256	-0.697796	-1.1937	-1.50753	-1.49786	-1.29539	-1.08696	-0.89639	-1.12793	-1.41309	-1.2401	-1.24094	-0.701225	-0.407366	-0.273044	-0.813931	-1.50015	-0.814163	-0.314012	-0.333518	-0.421296	-0.551425
-0.86685	0.168745	0.311678	0.264685	0.201005	0.0396794	0.558785	0.514863	-0.142401	-0.329179	-0.064552	0.521827	0.639704	0.733448	0.779539	1.04471	0.806115	0.49617	0.559724	0.613592	0.834425	0.822821	0.591047	0.642117	0.938453	0.320202	0.0937422	0.294331	0.0480964	-0.0917375	-0.481468	-0.75094	-0.797407	-0.673108	-0.453363	-0.367242	-0.701467	-0.739404	-0.366942	-0.149064	0.223775	0.0557765	0.0205719	-0.157162	-0.516849	-0.314999	-0.377895	-0.921281	-1.10765	-1.28982
-0.246816	-0.0370152	-0.0133849	-0.164424	-0.189364	-0.00259541	0.415764	0.0466036	0.193985	0.0347792	0.016785	0.446321	0.587918	0.655026	0.798578	0.94446	1.38466	1.19459	1.05415	0.65679	0.587046	0.553894	0.287638	0.432229	0.611154	0.127872	0.197083	0.196299	0.281616	-0.194401	-0.372472	-0.495667	-0.505332	-0.444172	-0.240608	-0.207476	-0.55616	-0.76413	-0.580267	-0.300221	-0.13812	0.160348	-0.0694916	-0.0744202	-0.149887	-0.316249	-0.766202	-0.974995	-0.237451	-0.245295
-0.899014	-0.780439	-0.742811	-0.280812	-0.24457	-0.178235	0.147146	0.393576	0.635733	0.545535	-0.0310417	0.208181	0.328346	0.551822	0.786772	0.927237	1.18351	1.41372	0.792622	0.786077	0.799073	0.635754	0.348965	-0.140812	0.0670989	0.16887	0.102411	0.0271943	0.0815012	-0.491396	-0.473148	-0.442971	-0.42573	-0.404346	-0.220164	-0.253829	-0.49498	-0.451959	-0.109859	0.220027	0.0130274	-0.249964	-0.0243014	0.0784986	0.0986741	-0.238554	-0.405739	-0.576752	-0.467638	0.309691
-1.14695	-1.17444	-0.965939	-0.559201	-0.480712	-0.513003	-0.144222	0.130265	0.354846	-0.0551272	-0.309954	0.0876494	0.379019	0.796527	0.784923	0.89855	1.1206	1.36738	0.812118	0.921881	1.13189	0.958898	0.607422	0.0722033	0.138498	0.23226	0.0457811	-0.117724	0.0936455	0.141132	-0.382776	-0.793998	-0.804536	-0.580761	-0.0941391	-0.0663622	0.0873207	0.155883	0.712662	0.761	0.27499	0.205122	-0.0646971	-0.0513805	0.19074	0.0687263	-0.0486689	-0.274865	-0.554263	-0.200503
-1.32675	-1.38721	-1.32408	-1.41605	-1.3211	-1.17848	-0.991363	-0.717399	-0.690455	-0.522127	-0.437235	0.103341	0.461295	0.694028	0.663161	0.496315	0.897321	1.16719	1.04227	0.786318	0.782908	0.602418	0.724296	0.79027	0.855499	0.672382	0.396586	0.217655	0.593323	0.524179	-0.3528	-1.02438	-1.1467	-0.416617	0.0995549	0.108783	0.479696	0.545711	0.528878	0.459366	-0.155959	0.024552	-0.0617225	-0.136068	0.145181	0.553362	0.238951	0.013385	-0.350768	0.267688
-0.844615	-0.749563	-0.60567	-0.696265	-0.721998	-0.644043	-0.78836	-0.805988	-0.677941	-0.456907	-0.173278	0.0952143	0.366708	0.789668	0.821485	0.645912	0.947441	1.11487	0.991876	0.601554	0.197199	0.660905	0.939401	0.891461	0.60292	0.077258	0.0852686	0.0365709	0.27624	0.471251	0.564208	0.918559	1.08353	0.673437	0.448666	-0.0464212	0.691519	1.13211	1.32114	1.42053	1.30124	1.58195	1.56794	0.642551	0.980641	1.38444	0.816188	0.278011	0.266816	1.14194
-0.890414	-1.34084	-1.71928	-2.07297	-2.1052	-1.96044	-2.25326	-2.30079	-1.86639	-1.52218	-1.19668	-0.681951	-0.213044	0.310119	0.330893	0.112222	0.264308	0.376374	0.426622	0.447909	0.460104	1.01008	1.2986	0.983574	0.918849	0.964322	1.24072	1.22695	0.571637	0.336065	0.179476	0.182101	0.107883	-0.0438163	0.0989052	0.363097	0.810618	1.11093	1.06698	0.670416	-0.0373272	-0.275418	-0.439609	-0.365712	0.369421	1.3349	0.370766	-0.367512	-0.672324	-0.0190794
-1.38244	-1.70002	-1.80092	-1.51912	-1.19624	-0.630503	-1.1085	-1.29375	-1.05431	-0.848913	-0.63184	-0.441043	-0.430021	-0.672372	-0.585787	-0.408703	-0.140464	0.0340435	0.076416	0.0480757	-0.00618911	0.29006	0.637371	1.17779	1.04765	0.663539	0.35837	0.311582	1.14954	1.68852	2.0046	1.5337	1.10836	0.931209	0.67158	0.198604	0.168114	0.419821	1.47851	1.97381	2.05137	2.00606	1.71998	0.890318	0.229935	-1.03247	-2.06534	-2.62028	-1.7599	-1.05779
-1.70815	-1.7568	-1.77935	-1.94869	-2.18661	-2.17755	-2.27065	-1.92264	-1.07808	-0.976486	-1.11247	-0.99697	-0.98375	-0.381615	-0.0458017	0.151959	-0.0601165	-0.199166	0.265634	0.264695	0.269906	0.713961	1.13797	2.17569	1.82788	1.00116	1.04226	1.32374	1.75893	1.8472	0.912593	1.27045	1.15354	0.915575	0.677835	0.370302	0.805166	1.03865	0.428248	0.646522	0.0963003	1.00877	1.04747	1.5591	1.83759	1.5427	0.947896	0.455832	-0.256203	0.346185
-1.72216	-1.75375	-1.74794	-1.72337	-1.87092	-1.58956	-1.25547	-0.869688	-0.811702	-0.989134	-1.1648	-1.04742	-0.816168	-0.33587	-0.0184798	0.0584203	-0.0261315	-0.108464	0.578775	0.536499	0.328588	0.537352	0.674464	1.23061	0.903102	1.80194e-07	0.831684	1.21648	1.29048	0.7232	-0.161762	0.530989	1.05988	0.602165	0.381973	0.256212	0.844032	1.06772	1.203	1.60801	1.54524	1.69417	1.11529	0.84875	1.01491	0.450061	-0.568257	-1.16394	-1.76401	-1.1098
-1.8186	-1.67586	-1.66557	-1.85826	-1.96379	-1.76539	-1.54172	-1.58702	-1.66859	-1.85	-0.936874	-0.990345	-0.758395	-0.613971	-0.268425	-0.049347	-0.119059	-0.00935716	0.499104	0.458854	1.01778	0.714407	0.847393	1.29211	1.3865	0.737127	1.13361	0.739133	0.751732	0.18734	0.154448	0.135971	0.664121	0.420384	0.540287	0.514825	0.830056	0.731209	1.04526	1.45057	1.68923	1.27008	0.693282	1.20732	1.58123	1.19793	0.329944	-0.610756	-1.94218	-1.2849
-1.28692	-1.15563	-1.15067	-1.32818	-1.4381	-1.45978	-1.46866	-1.51319	-1.43363	-1.24702	-0.398244	-0.527637	-0.79211	-0.609013	-0.262662	0.328713	0.00868762	0.118072	0.150091	0.403667	0.99298	0.607221	0.195301	0.695239	0.791664	1.14554	0.824893	0.427433	0.758716	0.715655	0.655655	0.592721	0.615472	0.693612	0.815287	0.877039	1.02365	0.927169	0.850889	1.05551	1.32855	1.10932	1.46055	1.46141	1.8377	0.235533	0.850646	-0.0936254	-0.754086	-0.0581692
-1.10727	-1.08339	-1.08369	-0.887334	-0.797456	-0.828554	-0.833165	-1.07049	-0.780943	-0.596228	-0.206943	-0.647964	-0.915595	-0.574939	-0.168695	0.443037	0.0410559	0.0426341	-0.432392	-0.175476	0.295387	0.108222	-0.300531	0.375997	-0.114595	0.348937	0.0984101	0.350729	1.11701	1.07262	0.26421	0.508413	0.525148	0.770899	0.0710313	0.0941883	0.361488	1.33759	1.10917	1.31859	1.44203	1.54571	1.89959	1.21907	2.08809	0.0373661	0.96624	0.26301	0.558444	1.25929
-1.757	-1.71508	-1.60166	-0.961795	-0.879731	-1.00232	-1.30848	-1.5809	-1.2342	-0.93878	-0.404926	-0.730125	-1.34171	-1.32571	-0.919964	-0.301141	0.479669	0.5288	-0.18239	-0.604306	-0.198023	0.0872333	0.232326	1.20056	0.591608	-0.356384	-0.221801	0.039487	0.985551	0.799325	-0.26641	0.218643	0.486194	0.642	-0.140881	-1.03741	-0.349799	0.682425	1.34256	1.86539	1.68986	1.11194	0.705583	1.49439	2.55374	2.92686	1.48465	0.670823	0.20395	-0.000552089
-1.02612	-1.03526	-0.946064	-0.647365	-0.56321	-0.539289	-0.337025	-0.310738	-0.287126	-0.0724652	0.296608	-0.178421	-0.68014	-1.47643	-1.54742	-0.881949	0.263436	0.803673	-0.0928036	-0.532712	-0.876004	-1.34389	-1.53142	-0.455483	-0.431223	-0.742454	-0.343494	0.166119	1.03179	0.901542	0.565255	0.432723	0.291194	0.963664	0.706919	0.434466	0.408191	0.674223	1.23415	1.62833	2.48985	2.23465	1.4836	1.44328	1.1624	0.524518	-0.958172	-1.865	-0.6586	-0.702862
-1.11858	-1.21778	-1.20122	-1.01576	-0.979334	-0.876729	-0.243561	-0.0991175	-0.263495	-0.141132	-0.0300814	0.247059	0.351426	0.281916	-0.70256	-0.893805	-0.589689	-0.642009	-0.601585	-0.39527	0.400297	1.147	0.802695	0.669912	0.743258	0.707133	0.888428	1.18029	1.30891	1.39916	1.87733	1.40497	0.37127	0.0744607	0.0640384	0.487454	0.991305	1.15899	-0.00290555	-0.0711669	0.630928	1.56395	1.52058	-0.0206294	-0.153383	0.254177	1.61228	2.94306	4.11993	4.05971
0.201082	0.00979127	0.0278837	0.358409	0.602135	0.842172	1.08003	1.15126	1.09094	0.913815	0.409691	-0.523966	0.00947206	0.653757	0.552829	0.365885	0.192628	0.230594	0.148426	-0.287823	0.0895592	0.500626	-0.442455	-0.908962	-1.03233	0.0651426	1.10857	1.83175	1.05177	0.0653545	0.348103	0.597892	1.12019	0.920457	0.740885	0.378399	1.61313	2.6413	2.7814	2.16475	1.27593	1.05527	0.851984	0.925311	1.57876	2.48027	2.13937	1.69135	0.233762	0.803257
-0.15812	-0.525555	-0.646648	-0.291184	-0.0194767	0.0884459	-0.513022	-0.664072	-1.17988	-0.492268	-0.648546	-0.807353	-0.180435	0.461953	0.809098	0.680139	0.295919	0.838143	1.33714	1.3879	1.57639	1.84458	2.42744	2.25508	2.57995	1.43326	1.71628	2.00162	2.02756	1.67255	1.63525	1.7315	2.0372	2.06686	1.43161	-0.201597	-0.30452	-0.923634	0.165897	0.14796	0.734435	1.38099	1.5296	2.00425	1.2913	1.08606	1.21105	1.74441	1.83672	2.01405
-0.078993	-0.388384	-0.495028	-0.458601	-0.294913	-0.213384	-0.218953	-0.418883	-0.92807	-0.562417	-0.372945	-0.136746	0.19995	0.230449	0.68072	0.614765	0.640092	1.49565	2.01029	1.95839	1.08863	0.949318	1.35931	1.89351	2.40127	1.52753	1.53204	2.29253	2.36923	2.42286	2.26196	2.34697	2.43019	2.88593	2.28986	2.51248	2.23517	1.80608	2.11798	2.18656	2.52665	2.55049	1.58628	0.585158	0.243079	0.56449	1.52151	1.74363	-0.0368035	0.239503
-0.665738	-1.20027	-1.69681	-1.58096	-1.43886	-1.3294	-1.09132	-1.29247	-0.957677	-0.822007	-0.630756	-0.0284168	0.31684	0.398438	1.03603	1.00401	0.819034	1.4883	2.10606	2.68158	1.97745	1.99307	1.90824	2.44288	2.89023	3.03347	3.04119	2.95591	2.32523	2.2637	2.71164	3.40586	3.64359	3.28958	1.89233	1.70989	1.54458	1.69267	1.27574	1.34321	1.7037	1.89648	0.931334	0.186177	0.912341	1.36287	0.190187	-1.69143	-3.24777	-0.800419
-1.0854	-1.18678	-1.68489	-1.37223	-1.34619	-1.23989	-1.10314	-0.92773	-0.553748	-0.357363	-0.0827123	0.331823	0.685941	0.459948	1.12938	1.09507	0.922336	1.30313	1.92046	2.53019	2.25287	2.26846	1.92134	2.29265	2.82178	3.04753	3.10126	2.64163	2.00482	2.28922	2.38834	3.08929	3.25251	2.77161	1.36319	1.05421	2.10914	2.25767	2.02554	1.39056	1.48209	1.36683	-0.0921154	-0.724673	0.0109928	-0.0734223	-1.458	-3.34489	-1.90808	-0.0720483
-1.17442	-1.02167	-1.17103	-0.980508	-0.959517	-0.764992	-0.445091	-0.271669	-0.157964	0.374312	0.648024	0.904836	0.825834	0.574979	1.0055	1.03507	0.988737	1.39012	1.73667	2.00093	1.70134	1.75859	1.12513	1.49736	2.28777	2.66652	2.72317	2.13369	2.23041	2.54978	1.88125	1.8459	1.89796	1.84247	1.10327	0.650164	1.74014	2.18527	3.07013	2.42851	2.25904	1.48818	0.0194963	-0.576112	-2.19251	-2.30799	-2.27967	-0.609904	1.60712	2.02619
-1.36813	-1.07546	-1.22805	-1.71558	-1.6785	-1.45805	-0.566135	-0.407086	-0.437246	0.140028	0.451183	1.13282	1.10493	0.98219	0.777757	0.8152	1.01197	0.816847	1.163	1.47862	2.01835	2.2677	1.49082	1.36026	2.02693	2.37273	2.36259	1.65709	1.67735	1.89764	0.97574	0.947373	1.22679	1.34729	0.614387	-0.784797	-0.0878542	0.000658253	1.71744	0.953494	1.5587	1.5162	1.70984	1.63418	-0.51926	-1.2948	-0.799684	0.876545	1.57525	-1.18444
-1.27188	-0.937639	-0.714174	-0.487483	-0.575143	-0.482718	-0.221886	0.0150497	0.239205	0.493818	0.726357	1.0027	1.01037	0.933117	0.722513	0.930772	1.14611	0.404568	-0.0851509	-0.0542364	0.650445	1.10054	0.120456	-0.0945661	0.223031	0.476509	0.428694	-0.020349	0.260298	0.390911	0.373857	0.171203	-0.111369	-0.230816	-0.107119	1.48754	2.22645	3.2783	2.85384	2.02827	0.499242	-0.118537	-0.197616	1.20034	1.79298	2.10098	1.49667	0.474797	-0.740217	-3.53161
-1.65008	-1.92615	-2.05925	-2.24478	-2.12943	-1.75018	-1.31601	-0.980902	-0.513681	-0.168425	0.145335	0.324811	0.168512	-0.0505573	-0.366603	0.481313	0.951934	1.27426	1.17106	1.39854	2.05518	1.99317	1.73678	1.15853	1.39495	1.49558	1.46598	1.57569	1.46546	1.11449	1.18952	1.22124	1.23721	0.879063	0.489207	-0.18795	-1.38567	-1.54523	-0.917272	-0.620557	-0.358506	0.320336	0.250186	-0.0552355	-0.73734	-1.84516	-2.35717	-2.74419	-2.2432	-2.04008
-1.1373	-0.869707	-0.46727	-0.322564	-0.0517484	0.313974	-0.00476551	-0.54388	-1.0876	-0.553206	0.152541	0.937194	0.830288	0.790976	0.776391	0.624382	0.161607	-0.38062	-0.608916	-0.741805	-0.694861	-0.348373	-0.130508	-0.158478	0.199835	0.305848	0.152346	0.410255	0.405556	0.116949	-0.331436	-0.405488	-0.0749443	0.581797	1.18247	1.48118	1.43711	2.19846	3.53897	2.13241	0.657623	-0.458707	0.453294	0.691171	0.125258	-0.486039	0.846094	3.66965	3.30148	0.299887
-1.54082	-1.49661	-1.65324	-1.50212	-1.33175	-1.38207	-0.919702	-1.05126	-0.757234	-0.358612	0.111892	0.0743034	-0.523172	-0.471987	0.429478	0.865737	0.791636	1.14927	1.8948	1.91385	1.57032	1.00772	0.907519	0.49863	1.32337	1.48116	1.11211	1.47402	1.59115	1.77201	1.40573	1.2868	1.29826	0.0586051	0.0338207	-0.264269	-1.28929	-1.1162	-1.17287	0.53186	0.177258	0.502795	0.786609	0.458098	-1.86096	-7.38402	-6.90244	-2.4808	3.77758	3.41375
-0.557051	-0.301217	-0.215282	-0.0750221	-0.245199	-0.531937	-0.243117	-0.429255	-0.595416	-0.4571	-0.339484	-0.183551	-0.406302	-0.448625	-0.140066	-0.234672	-0.550922	-0.462903	0.03447	0.372625	0.431649	0.137636	-0.111011	-0.523559	-0.0264121	-0.0759321	-0.430534	-0.00253722	-0.196752	-0.593206	-0.506756	0.482457	1.34479	0.785437	2.04864	3.33825	3.63931	3.97293	3.56586	3.74174	1.72369	0.179534	0.999247	4.13603	5.94325	2.35169	0.748798	2.07408	2.60663	-1.27492
-1.01751	-0.757097	-0.444926	-0.735879	-0.906327	-1.026	-0.752797	-0.936205	-0.865649	-0.563966	-0.444772	-1.15991	-0.589487	-0.631094	-0.341633	0.524645	0.20667	1.01628	0.616673	0.953766	1.10647	1.04646	0.795191	0.165141	0.353895	0.304405	0.903111	1.11459	0.924718	-0.412945	0.416946	1.4067	1.50887	0.661554	1.93178	1.51493	-0.696875	-0.359223	0.664846	1.27444	-0.755859	-2.60666	-5.03955	-1.88076	-3.45953	-3.2309	-4.83295	4.81191	6.50325	2.60736
-0.825697	-0.668847	-0.27901	-0.553991	-0.468781	-0.478688	-0.377779	-0.818288	-0.794453	-0.480121	-0.484431	-1.18035	-0.470098	-0.841097	-0.965329	-0.352753	-0.577459	0.216988	-0.196957	0.252144	0.588751	0.784673	0.796401	0.0564151	0.208319	0.167049	0.683887	0.633381	0.427299	-0.556122	0.440791	1.46562	1.56444	1.19513	2.25532	1.79923	-0.771683	-2.50614	-1.81431	-1.4315	-0.265645	-0.819751	-2.93313	-4.18007	-6.66855	-7.6941	-10.1542	-1.4429	2.6215	5.24405
-0.25531	-0.0961064	-0.0587608	-0.299736	-0.213849	-0.038189	-0.245925	-0.691539	-0.624809	-0.559539	-0.565109	-0.733398	-0.124996	-0.498989	-1.28658	-0.941891	-1.16796	-0.621148	-0.492412	-0.0383838	0.10246	0.515308	0.526359	-0.562001	0.54477	0.499085	0.351387	-0.32086	-0.530184	0.943876	0.648382	1.67851	1.05668	-0.220716	0.846618	0.75364	2.9439	1.20459	0.467047	-2.55603	-1.38297	0.818114	-0.467618	-1.71965	0.269808	-0.137208	-2.61207	-6.9285	-2.67454	-0.0334047
-0.488094	-0.596266	-1.01211	-1.39285	-1.15888	-1.03338	-0.986559	-0.955411	-0.561865	-0.605216	-0.556121	-0.693922	-0.361121	-0.394553	-0.470901	0.741303	-0.628053	0.0982829	0.442002	0.734388	0.177828	0.0968027	0.692344	-0.45374	1.4697	2.07689	1.9309	1.35704	0.869959	3.18868	1.57004	3.29321	1.67749	-1.79176	-3.83732	-4.4593	1.29158	0.752652	0.297304	-4.26831	-1.60626	-0.329984	-2.8914	-4.13673	1.62594	5.69717	5.89558	-2.75249	-2.78476	-3.51168
-0.227756	-0.318389	-0.879538	-0.496616	-0.171912	-0.136609	-0.293082	-0.311251	-0.126023	0.329042	0.414649	0.258797	0.00403944	-0.0656074	-0.00123043	-0.860157	-2.82643	-4.26801	-3.6633	-3.27132	-3.49583	-1.97797	-1.07806	-1.08046	0.178895	0.717806	0.675946	-0.634086	-1.46678	-1.04283	-1.0971	1.4892	4.27041	2.71434	0.662339	-1.95579	-2.07955	-3.42951	-4.3899	-2.22251	1.54779	4.47314	2.31388	0.344414	0.68596	1.4642	2.2932	2.59621	1.397	0.119359
-1.57201	-1.60883	-1.5827	-1.44057	-1.73391	-2.23313	-2.09653	-1.97835	-1.88649	-0.91735	-0.656479	-0.919323	-1.28904	-1.43599	-1.41119	-0.1274	1.09286	2.91215	3.64294	3.12749	1.43184	1.98838	2.33762	2.35693	2.35118	3.12438	4.81616	6.32814	6.8393	7.02016	6.34998	4.63555	-0.0561946	-6.48619	-8.29481	-6.27378	-3.55229	-1.86279	-0.316801	0.595424	-0.755093	-4.65773	-3.46849	-1.50729	2.51494	0.0784988	-0.09595	1.49905	-0.316802	-1.29563
1.13105	1.12705	1.51802	0.343281	-0.730919	-1.51423	-0.909028	-0.853009	-1.32884	-1.17875	-1.55045	-2.3037	-1.5757	-1.55662	-2.2808	-3.52991	-4.50433	-4.68697	-5.40351	-6.12625	-6.8126	-6.01803	-5.2562	-4.62356	-4.41564	-4.1184	-3.62134	-3.94096	-5.58477	-8.05534	-3.94361	0.599695	4.13872	3.7018	4.51721	5.98268	4.1998	3.01597	3.09131	4.4988	4.09048	1.65844	-0.00470684	-2.23588	-4.06241	-6.97676	-5.57767	-0.217113	3.66361	8.21974
-0.15965	-0.386157	-0.713611	-2.16633	-3.1273	-3.33731	-3.14434	-3.11834	-3.3356	-3.95267	-4.22513	-3.9269	-1.80004	-1.05561	-0.0618498	-0.401964	-0.493749	1.64448	2.362	1.9181	0.928264	1.90392	2.60593	2.88233	4.09215	4.35061	3.56431	5.78392	5.52925	5.93895	2.26943	3.05914	-0.120678	0.0515047	-0.192182	-3.23205	-5.43585	-6.04726	-3.76461	-4.93477	-4.71767	-1.71807	3.74676	4.60384	7.75447	6.13214	5.10199	-0.77211	-8.35496	-7.21019
-2.01411	-0.970928	-0.370195	-1.17209	-1.9801	-2.81236	-2.8329	-1.70693	-0.405604	-1.35378	-2.00219	-1.93568	-2.39512	-4.18644	-4.42179	-5.4056	-6.48294	-5.95601	-5.85061	-5.80148	-5.96352	-4.18069	-3.95615	-4.9291	-4.10541	-5.37345	-7.46326	-6.25435	-3.70558	-0.876244	-2.42987	-3.3742	-5.86332	-4.21599	-2.34541	-3.10351	-2.79668	-0.913271	0.956467	-2.07751	-5.46959	-5.49782	-6.95063	-12.1116	-12.8105	-8.25678	2.14846	6.21588	1.85499	0.0484736
-2.04991	-1.00526	-2.04633	-3.04683	-3.85051	-4.33814	-5.0416	-3.90918	-1.90978	-3.39204	-4.04546	-2.95079	-1.71661	-3.51751	0.20548	0.891576	-0.192172	-0.671046	-0.45742	-0.406031	1.45686	2.01696	2.24609	-1.63504	-0.558224	-1.83148	-1.34728	-3.80781	-1.25149	-9.43347	-11.9631	-12.914	-7.89979	-3.68779	-1.80928	-2.27771	-0.427686	1.45945	3.02005	4.51602	1.11624	5.81417	4.74829	-0.429218	-4.74088	-4.79235	5.65621	12.1511	10.4008	8.58972
-1.78683	-1.90636	-2.72802	-3.34436	-2.15348	-2.08668	-3.03352	-3.63985	-2.06894	-3.05069	-3.41524	-2.82927	-1.84945	-3.42624	-0.682347	-0.724934	-0.00729232	0.724846	0.229509	-3.40284	-2.90188	-2.12967	1.83236	0.11013	1.29878	-0.337605	-0.779549	-3.0195	-2.09341	-8.81039	-9.29985	-3.26153	2.3684	6.05285	4.01571	2.21903	2.4023	-1.93867	-1.62084	-0.662852	-3.29339	0.265133	1.14946	8.30278	7.13055	4.85512	-2.64215	-0.190409	-1.74602	1.50008
-2.53866	-1.11253	-0.475851	0.185122	-1.17839	-0.0874464	-1.3548	-2.08471	-1.22887	0.10893	1.45	0.130159	-0.903132	-0.7238	-2.9227	-5.79903	-5.12619	-2.54079	-5.33194	-9.19001	-11.9931	-10.1114	-8.91777	-3.96194	-2.16734	-1.63351	-5.15451	-5.76299	-6.88304	-5.22765	0.0411805	0.102625	3.51197	4.57543	7.47113	5.80463	2.98259	0.452383	-2.95641	-5.7238	-5.91515	-9.34941	-5.91404	-4.69437	0.404152	-4.89731	-5.65275	-8.47882	-8.32879	-6.40685
-1.42627	-0.0132397	1.58208	0.486292	-2.34038	-4.17613	-2.45151	-2.4148	-1.12934	-0.641012	1.14589	1.45533	0.88841	2.62261	1.42849	1.16539	2.11511	0.583909	0.498483	-1.59799	-1.71656	-1.86698	-3.81348	-1.74224	-1.36028	1.15044	0.772652	4.19802	1.69107	1.48358	-1.8034	-6.27203	-6.9326	-14.5852	-7.08892	-1.54835	3.14539	1.82083	-1.06255	1.86658	3.51798	-1.3495	-0.879992	-4.82797	-5.74276	-9.71119	-4.63817	1.21412	1.99005	0.63766
0.882608	0.268781	-1.19771	-3.37839	-5.14521	-2.94509	0.922355	2.21903	0.491328	-1.0898	-0.937929	-1.89169	-1.81782	0.712515	2.51786	2.45084	3.4812	2.05106	1.71065	8.51545	11.9165	11.7652	4.09699	1.30605	0.536595	3.38601	8.05833	11.9321	14.4417	13.5396	12.062	5.94639	1.36416	-5.2865	-16.4268	-13.9527	-10.9312	-3.90492	-3.47441	-1.77228	2.75168	3.36514	5.12849	6.7486	1.11033	-2.89205	-6.8796	-7.00657	-5.35364	-2.59732
-0.786238	-0.448025	-0.274168	1.88067	4.05628	6.91865	6.8043	4.59865	-0.265421	-0.859537	-1.29273	-1.99476	1.3451	3.32952	3.80241	-1.12341	-2.95534	-5.38767	-7.97866	-6.43958	-6.11672	-7.42505	-7.43778	-7.13189	-7.07024	-12.3418	-14.1224	-13.5802	-10.389	-8.82505	-7.17586	-2.5388	3.12618	5.38368	5.9169	10.4677	11.2096	9.36268	2.15412	-1.86046	-7.11021	-13.5354	-12.3044	-8.5567	-3.05547	-0.881146	-1.25674	-3.23705	-0.612362	3.28824
0.717109	-0.204027	0.371358	0.217354	-1.01962	-3.31931	-4.83648	-6.12852	-6.82204	1.5616	3.48338	0.510447	-3.20414	-3.36145	-2.60628	-2.80981	2.80691	5.98783	4.87132	3.65968	3.60452	4.62656	3.93482	4.22421	5.15591	6.27562	7.29573	8.81676	9.03644	6.98881	3.45236	-0.108784	-2.44815	-3.34942	-1.75397	-2.38745	-4.64194	-7.42231	-6.29706	-2.50543	-0.0633685	2.70122	-0.343434	-1.6851	-2.27466	2.94971	4.20333	2.72477	-0.697574	-1.46139
-0.307959	-0.783472	2.09768	0.251862	-2.05827	-3.35943	-0.465884	-0.870056	-5.5546	-1.58634	-1.04224	-5.7299	-8.41337	-6.99901	-3.78133	-5.98149	-3.5412	-3.0931	-4.23508	-5.53262	-6.1196	-5.70855	-5.32348	-1.88749	1.65702	2.88406	0.727657	-0.446535	-2.68624	-2.27963	-3.01731	1.51201	2.01064	1.61272	1.31093	-2.84632	-3.27868	-1.20449	-0.758813	-1.17882	-1.33464	5.17684	3.85559	0.806125	-3.48838	-3.32361	-3.87181	-4.46052	-3.62185	-2.37029
1.31674	1.02578	0.829746	-0.92862	-3.51059	-4.90231	-1.50678	0.612964	-1.83117	1.74858	1.47315	-2.33411	-3.08692	2.35505	6.65806	5.81113	1.71296	0.657195	0.843993	1.84318	1.28909	-1.6687	-4.63581	-2.09341	-1.41716	-0.712953	-1.35336	0.298303	1.61495	0.535183	-1.33328	-0.260559	-1.38238	-2.10284	-1.90158	-1.68274	0.405565	2.27374	-2.77063	-9.14378	-10.0725	-6.11733	-4.42011	-6.73338	-2.80608	-0.823034	-1.11479	-0.171175	0.580866	0.927179
1.26334	0.526997	-1.80965	1.14939	-0.49185	-0.768496	-4.20401	-2.07307	-6.04407	-3.73821	-4.01778	-1.9299	-3.63036	0.662348	-0.0490064	1.61254	-1.5371	-2.58321	-3.12514	-2.53148	-1.11501	-1.70682	-2.48917	-3.25857	-3.43121	-2.27417	-1.92478	-0.498282	0.311185	0.368501	-1.41198	0.1766	0.810424	0.0875442	-0.48446	-1.52257	0.29035	-0.629273	-1.39266	-5.84942	-4.01203	-3.2256	-2.76321	-3.63398	-0.891818	-0.399862	-1.63657	-1.33392	-0.698261	0.591424
-0.0701372	-1.07664	-2.4383	0.416742	1.35579	0.933872	-1.56735	0.315783	-2.42621	-0.819634	-0.506612	1.24187	-0.573286	-1.98727	-2.69579	-0.80163	-1.17833	-2.23275	-1.45664	-2.17243	-0.752719	-1.257	-0.192938	-0.959615	-1.72882	-0.595376	-0.2464	-2.48667	-2.24426	-1.8624	-0.680596	0.341441	0.78346	-0.227931	-0.939827	-2.24002	-1.59745	-2.3042	-0.485362	-0.987226	0.857736	-1.5966	-1.22644	-2.09694	-0.57215	-0.122924	-1.36462	-0.912553	-0.684333	0.615559
1.33913	0.384936	1.34426	0.442592	1.38445	-0.371795	-2.00708	-0.112706	0.372395	2.54939	2.86417	1.07611	-1.0919	-2.51849	-0.700344	0.379871	0.0165609	0.317082	2.34685	1.46423	1.47036	-0.0896076	0.733311	0.291154	-0.296917	-0.232744	-1.71558	-3.96697	-2.78738	-1.30344	-0.119786	-1.06998	-0.196667	-1.20724	-1.9325	-2.49594	-1.847	-2.00897	-1.53283	-2.23979	-1.90643	-3.94596	-2.91214	-2.76538	-1.37234	-0.201984	-0.425846	0.342186	0.254903	0.416326
0.0322131	0.655878	1.18074	-0.786968	2.59835	1.1393	-2.34063	-4.65437	-5.06096	-1.22588	-4.49521	-7.32448	-10.0946	-5.11026	-2.34144	-1.33827	-2.06257	-1.78022	-0.631839	-0.981763	-0.971759	-1.29899	-0.736923	-1.2069	-1.48467	-2.28077	-3.36219	-3.19789	-1.18269	-0.325422	-2.81269	-3.5032	-1.19594	-0.0822086	-0.686241	-1.56395	-1.17734	-1.65544	-3.10519	-2.86257	-2.33678	-1.3841	-1.14126	-0.990926	-1.29838	-0.513255	-0.738531	-1.23947	-1.1381	-0.895838
-2.41329	-2.38145	-8.82498	-7.6866	-3.95218	4.99556	2.09964	1.28916	1.12312	-1.85011	-5.22935	-8.4221	-3.2987	1.4556	3.82255	3.15408	1.62444	0.541304	-0.524219	-1.67271	-0.7331	-0.653767	-0.599319	-1.64848	-1.99841	0.641515	1.91731	2.96356	1.92876	-0.459792	-2.7884	-4.76862	-3.10129	-2.37227	-2.1681	-1.90703	-1.33898	-0.745291	-1.11171	-0.724247	-0.472926	-0.462456	-0.558611	-0.589582	-0.610417	-0.208327	-0.0677856	-0.251166	0.871053	0.797979
4.52586	7.90603	7.82791	7.73834	6.7359	-1.86652	-4.15624	0.370282	11.4144	11.7861	8.91709	4.50225	5.4899	3.9655	0.737833	-3.96668	-6.40334	-7.03061	-6.16595	-2.84585	-0.886695	0.963739	1.95761	0.230875	-2.78997	-3.57552	-4.62652	-5.56633	-5.9045	-3.39506	-0.732256	0.879984	0.359514	-0.869127	-1.20817	-0.684527	-0.270798	-0.25501	-0.331493	-0.169548	-0.560197	-0.949571	-0.762949	-0.5137	-0.480113	-0.557409	-0.331881	-0.408704	-0.601294	-1.2578
-4.86115	-5.94966	-3.74936	1.10286	8.80412	6.64062	4.21345	2.52717	-3.629	-5.13144	-4.30797	0.450524	1.80796	0.848166	-1.41363	0.736545	2.10153	3.36472	2.37805	1.96601	-0.633517	-4.33628	-1.12101	-0.644731	-1.64272	-1.56448	-0.755694	-0.374245	-0.273798	-1.79933	-2.43054	-3.48924	-4.51198	-3.92726	-2.66139	-1.27422	-1.85439	-2.13156	-2.06853	-1.49807	-0.86502	-0.451571	-0.115225	-0.277692	-0.332055	-0.274535	0.0984488	0.194768	0.555889	1.50835
-2.06075	2.76462	-1.86543	-2.63304	-2.14799	2.64944	4.23973	8.09269	4.43293	2.09793	0.0320862	-1.90265	-0.522234	0.361673	0.419852	0.159719	-0.669642	-0.930713	-2.52997	0.700858	-0.0741299	-2.92454	-4.31585	-4.58792	-5.52495	-4.8539	-4.36948	-3.05904	-1.26069	-1.05968	-0.284085	-0.280239	-0.786715	-0.522765	0.191447	-0.099533	-0.182043	-0.163583	0.0997184	-0.675809	-0.331299	-0.208317	-0.0594961	-0.0450355	-0.0264889	0.0281442	-0.10427	-0.47006	-0.394632	-0.179465
3.39324	11.14	7.46165	3.05795	1.3902	-2.02545	-6.35474	-4.66264	-0.655521	3.46812	2.83852	-0.669284	0.117413	1.0817	2.1246	1.19356	0.962123	0.933184	-1.59298	0.607608	2.46155	2.28645	-0.494136	-3.14613	-4.36834	-1.92487	-1.8012	-0.745387	-0.667326	-3.46292	-2.76293	-2.23196	-1.89917	-1.43883	-0.939566	-1.09782	-0.934984	-0.897436	-0.907838	-0.917426	-0.590233	-0.408801	-0.418466	0.00306101	0.0350022	0.0304582	0.136813	0.217781	0.680672	0.628344
3.4707	4.5657	3.77554	-0.0181872	5.03	3.79748	-0.543367	-0.13844	-0.487638	2.5108	0.661836	-0.212347	0.588025	0.419705	0.417284	-1.17604	-0.439852	-0.299814	-0.786531	-2.65954	-0.795518	1.50746	-0.736962	-3.34184	-4.35032	-2.62504	-2.78115	-2.21642	-0.951169	-2.08506	-1.33249	-0.727442	-1.05749	-0.963798	-0.492035	-0.637485	0.105587	0.132183	-0.0622464	0.428607	0.456278	-0.160135	-0.249925	0.0950697	0.0672434	-0.00494865	-0.268027	-0.355853	0.0215595	0.0585462
1.09473	2.5531	1.87454	1.9476	5.05738	4.00832	3.12053	3.53902	1.77618	1.73962	-0.114197	0.536589	0.17595	0.00380573	-0.131826	-0.394709	0.342438	0.141742	0.949223	-0.771839	-1.05618	0.849387	-0.839248	-0.226245	-1.06092	0.10581	-2.60221	-2.03805	-3.22923	-2.6273	-1.868	-0.232096	-0.837175	-0.662116	-0.333536	-0.643714	0.132057	0.0951962	-0.114314	0.409294	0.310274	-0.309779	0.338128	0.339145	0.311464	0.23959	0.0361837	-0.0240776	0.14025	0.0249875
-0.981465	3.4088	5.26326	4.74672	2.05225	2.58476	1.02305	1.26042	0.298525	0.752478	0.542244	0.724809	0.275562	-0.778918	-0.448054	0.411328	0.508858	-0.377895	0.89453	0.290651	0.321053	1.01756	-0.0339654	0.445119	0.446466	1.09729	-2.04151	-1.37555	-3.22147	-3.52313	-2.24509	-0.744043	-1.31964	-0.303155	-0.0854527	-0.623735	-0.131805	0.10522	-0.0980722	0.297654	0.0619458	-0.161607	0.470864	0.191699	0.174265	-0.0237769	-0.0453257	0.0577056	0.558301	0.199554
-2.30071	-0.622445	-0.114595	-1.20485	-0.383213	1.40264	2.13052	1.81009	-0.412489	0.443416	-0.0998733	-0.476219	-0.113065	-0.965667	-0.975953	-0.532218	0.225916	-0.871916	-1.21217	-0.796362	-0.592568	-0.232812	-0.555182	-0.470971	-1.77954	-2.5968	-2.16646	0.107544	-0.960254	-1.8092	-1.19756	-0.331329	-1.23002	0.110625	0.259098	-0.0338109	0.110828	0.33618	0.68014	0.905678	0.629729	0.199514	0.198372	-0.211582	-0.116338	-0.375464	-0.798599	-0.793213	0.0487934	-0.141152
-2.09892	2.20242	3.02035	2.97606	3.45724	2.08403	1.56992	1.45364	0.666561	0.401352	-0.203835	-0.130497	0.659802	0.927151	0.830618	1.1993	1.27888	0.0876606	-0.419405	-0.066566	0.32881	0.323194	0.634872	1.38583	0.995528	-1.98095	-2.25405	-1.4215	-2.50453	-2.80734	-1.98326	-1.10207	-1.47253	-0.785543	-0.471279	-0.339707	-0.273847	-0.269818	-0.171737	0.0343334	-0.00803842	0.520209	0.620179	0.151669	0.328094	0.196261	0.280124	0.517652	0.531173	0.148299
-2.6134	0.64104	1.21205	1.52328	3.81163	2.78071	2.1658	1.44168	-1.12697	-1.65315	-0.215446	1.21372	-0.0790603	-1.3453	-1.82441	-1.86427	-1.95697	-1.95768	-1.512	-0.814328	-0.399821	-1.37692	-2.02033	-1.99208	-0.920661	-1.03128	-0.723906	-0.0522608	0.385556	0.797592	1.13115	1.18066	1.27912	1.33841	1.48266	1.66562	2.12358	1.82071	1.8402	1.96953	1.58905	1.00063	0.279891	-0.666377	-1.04789	-1.16152	-1.27718	-1.43745	-1.46393	-0.896293
-5.0857	-0.934258	-0.903363	-1.6964	-0.43314	0.0629527	0.953337	1.86689	1.63234	0.394117	0.355822	0.536714	-0.479802	0.438495	0.927556	1.00106	0.175321	-0.0551574	0.101317	0.0431463	-1.28778	-0.286157	0.308017	0.488422	-0.25196	-0.125482	-1.09879	-1.86979	-1.59388	-1.66691	-2.48655	-3.47158	-3.63577	-3.42193	-2.88145	-2.13289	-1.03236	-1.6731	-2.15547	-1.81656	0.0468765	1.62764	2.30639	2.01894	0.995866	0.849252	0.535395	0.0289584	-0.58357	-0.0911852
-3.68316	-2.75723	-1.2068	0.826608	2.48502	-0.913437	-3.2082	-3.21908	-1.05255	0.330515	0.699703	0.84623	-0.222012	0.0296365	0.138778	0.130218	0.128687	0.35465	1.24022	1.62489	-0.657341	-0.813872	-2.47484	-3.69367	-4.95219	-0.351406	-1.06387	-2.72498	-3.19426	-1.40754	-0.214932	-0.370855	-1.32909	-0.265693	0.179001	0.261722	0.264027	0.392559	-1.1564	-2.09656	-3.08206	-2.48732	-1.07337	0.192599	-0.306787	-0.151465	0.382815	0.446833	0.299668	-1.06416
0.12305	-0.624508	-0.132561	1.71475	4.4382	3.78786	2.03815	1.48358	0.452209	0.0261403	0.673108	1.10955	0.968254	1.10567	1.08174	0.791848	0.629758	-0.326136	-1.35204	-1.76648	-2.75752	1.31159	0.155593	-1.00936	-2.91474	1.75692	2.6259	1.30387	-0.839151	0.18244	1.41034	1.22103	-0.460975	1.63713	2.21528	2.07263	-1.60487	-0.0303439	-0.360519	0.991615	1.37675	0.382904	-0.159931	0.501623	1.79816	1.96642	1.50189	-0.417042	-0.914403	0.201751
1.02789	-0.0438162	0.252686	-0.211844	0.138449	-1.24645	-1.54746	-2.09489	-1.47127	-1.16884	-0.917648	-1.58443	-1.88548	-0.720391	-0.558669	-0.938541	-0.364046	1.80944	0.840439	-0.622484	-2.92509	-0.91024	-0.211602	-1.09055	-3.00924	-3.16637	-2.02616	-1.76166	-3.07255	-1.91878	-0.976332	-1.16732	-3.29491	-0.18521	0.551956	0.708286	-1.4482	-0.250555	-1.41978	-0.646086	1.16862	1.65708	0.832787	-0.663229	-0.617719	-0.241624	0.0272735	-1.47117	-1.43095	-0.0715249
0.578979	0.230856	0.346806	-0.125801	-1.92042	-1.47287	-1.77501	-1.13189	-0.0861397	0.196444	0.801736	0.161036	0.573663	2.23082	2.37422	0.273344	0.151137	2.0499	1.67025	0.199631	0.763818	0.0278539	0.727084	1.81296	1.12618	-0.988273	-2.03706	-1.77476	-2.68803	-2.2353	-1.31134	-1.55377	-2.81718	0.25436	-1.31748	-1.22199	-0.879876	1.5143	0.347029	-1.17147	-0.215726	0.877223	1.58368	0.112425	-0.902783	-0.723414	-0.441914	0.521904	1.0609	1.85849
-1.65898	0.301061	0.415658	-0.642706	-2.09779	-0.309751	1.04924	1.69756	0.730038	-0.49926	0.107602	0.416452	0.582388	1.76701	3.04931	0.942423	2.20569	2.32653	1.94455	-0.320124	2.13859	1.1751	-0.504499	0.585613	3.12048	0.533439	-0.522078	0.436432	-0.380878	-0.359164	-1.64861	-1.89479	-2.28038	0.457227	-1.12411	-1.84816	-1.20276	1.55213	2.54932	1.02722	-0.00854437	0.192821	0.903256	1.11237	0.462842	0.629467	0.211176	1.17887	0.803637	0.93728
-3.58704	-0.703462	-1.80153	-3.03556	-1.25997	0.585952	1.99249	0.341933	-1.9284	-3.58285	-0.666289	-0.259543	-2.50345	-3.21671	-1.25739	-2.74048	0.874541	1.46532	1.92414	-0.999275	0.494699	0.296473	-1.87878	-2.15809	1.37242	0.0244457	-0.717002	0.375601	0.34913	0.069404	-1.44166	-2.58041	-3.67158	-1.15717	-1.34996	-1.65422	-1.98205	-1.68271	-0.224677	1.47611	0.432519	-0.273817	-0.339251	-0.176115	-0.878871	-0.147746	-0.885755	-0.501372	-2.11346	-1.99981
-1.66458	-0.437537	-1.77252	-2.71726	2.98104	4.28552	3.57108	0.735471	-0.594464	1.03536	4.46643	5.41088	3.6214	1.20798	-1.20261	-4.84467	-6.05436	-1.43268	0.654794	1.5876	2.13961	2.94854	1.00168	0.635394	4.34822	4.85859	2.80654	2.38924	1.57111	0.93977	0.414678	-0.166129	-1.1544	-1.44194	-1.36764	-1.0635	-2.29132	-3.31853	-2.76193	-0.757854	-0.151252	-0.0581867	-0.234302	0.27221	-2.10862	-1.58009	-1.40131	-0.156007	0.191331	0.304259
-5.54667	-2.54338	-4.3347	-6.64313	-3.79482	-1.65055	-0.968816	-0.656247	0.422931	-1.95248	-4.01832	-5.68274	-4.58567	-5.1133	-5.3451	-5.59657	-7.38774	-5.57069	-3.38251	-1.23325	-1.71523	0.0238168	-2.37165	-5.28238	-6.44721	-5.45066	-5.69877	-4.30611	-0.090042	0.0477668	-1.00592	-1.7619	-1.89929	-1.49854	-0.86682	-0.0232828	-0.213432	-1.62562	-2.49431	-2.71046	-2.17467	-2.19652	-0.643288	1.62819	2.04872	0.778549	-0.212735	-0.542185	-1.18303	-2.05167
-5.59835	-3.96186	-2.29824	-0.680614	1.76358	1.05162	-0.843266	-1.27449	3.20154	4.14797	5.58447	6.84384	8.24725	1.87253	2.1201	4.66329	5.49272	2.24885	1.83672	2.36432	1.13967	3.98808	6.32537	6.89729	3.21644	1.36713	-0.653989	-1.50225	-0.978404	-1.10326	-0.164357	1.26634	2.05101	-0.948128	-1.79463	-1.4128	-0.974985	-1.12252	-2.03819	-2.59305	-1.78877	-3.89752	-5.03842	-5.22072	-5.29429	-5.13568	-4.82327	-3.64677	-1.558	0.631085
-2.18411	-3.08486	-2.79959	-2.90495	-1.77274	0.757669	1.3987	1.65019	3.46128	1.61259	1.58765	1.0809	1.29835	-3.90665	-4.72756	-3.46014	-4.76511	-4.84944	-3.82386	-1.59104	-1.71656	-5.54286	-6.60366	-5.94737	-3.46884	-0.287803	-0.0112931	1.28728	2.18982	-1.0405	-2.53118	-1.63231	2.05394	-0.597293	-1.1658	-1.45398	-3.30046	-2.58214	-1.81633	-1.52349	-1.04489	-0.779065	-1.40999	-1.56246	-1.61689	-1.41244	-2.29314	-2.32761	-1.93255	-1.15359
-3.82004	-2.07963	-0.0359999	0.508693	-7.28195	-7.46583	-5.44203	-2.69862	-1.42197	-1.93913	-0.913658	-0.734657	2.76198	6.01039	5.14389	4.85454	2.40758	3.8861	1.87493	1.73579	2.17439	2.3623	0.577302	-0.329828	0.178953	-0.128782	-3.39382	-3.76125	3.58599	4.8782	2.40049	0.869291	3.49643	-0.0906524	-0.513313	-0.609506	-2.08777	-1.9292	-1.45985	-1.68306	-1.60089	-1.98934	-1.98044	-1.94094	-0.228947	-1.25687	-1.82716	-1.69816	-0.720857	-1.02311
-5.68358	-3.09852	-0.0417232	2.94504	0.442622	0.717893	2.46385	-0.358573	-4.02384	-1.7952	0.849456	2.11214	3.51332	0.799481	-0.157355	-1.00173	-2.12945	2.4513	2.22251	-4.50162	-4.87184	-2.87013	1.24718	0.0323867	0.276318	-0.0871852	-0.651443	-5.78708	-1.36474	-0.80225	-3.79256	-2.64595	0.525565	-0.887392	-0.468171	-0.472035	-1.39104	-1.47689	-1.77545	-2.34983	-0.501604	-2.78964	-3.58438	-2.36646	-0.661467	-2.97867	-3.58103	-3.0111	-2.00439	-2.69883
-4.4949	-8.56607	-3.50904	-5.31661	-0.963546	1.2824	2.3426	-2.16635	-3.40743	-1.26197	1.64136	1.93413	1.887	-0.199881	1.89163	-0.588083	-3.70445	-0.765041	0.474659	-1.10908	-3.71559	-4.06708	0.289111	0.0672335	-0.78436	0.466467	2.37446	-1.25454	-1.27607	-0.704402	-2.00665	-2.97114	-2.01435	-1.03958	-1.47575	-2.02714	-2.64566	-0.775045	-1.30066	-1.79915	0.146449	-2.25731	-3.73764	-2.96705	-0.787045	-2.65751	-3.15723	-3.13898	-2.36393	-2.27553
-2.20045	-6.46351	-7.02634	-11.019	-5.28339	-2.29842	-1.23319	-1.50831	-0.255658	1.22939	0.339377	0.629748	1.82052	2.8077	5.92448	3.57618	0.440384	-3.89186	-4.04276	-5.02754	-3.12065	-4.22459	-2.32901	0.426012	-0.427445	-0.542019	1.76224	-0.693244	-0.968333	-0.391358	1.2643	-0.73579	-1.09612	-0.224811	-0.659384	-2.61682	-3.48285	-1.1717	-2.13918	-2.66869	-0.874337	-0.257072	-1.76699	-2.61014	-0.636751	-1.95966	-2.09636	-2.0785	-2.32618	-1.96146
-0.854871	-1.15557	-1.06558	-2.10982	-2.07367	-1.22167	-0.14948	0.200038	1.61522	1.58302	0.70413	1.68876	2.17202	3.82471	5.48608	2.97928	1.43674	-3.81931	-7.199	-4.47075	-2.55894	-4.55608	-5.29343	-0.821244	-2.38836	-2.47184	1.14816	-0.967585	-1.50712	-2.83277	-0.408431	-1.24082	-1.70736	-0.719105	0.493944	-1.0984	-2.15556	-1.11775	-2.14819	-4.22486	-2.30013	0.280201	-1.37879	-2.23659	-0.494456	-2.19851	-2.60906	-2.43764	-2.7256	-2.61166
-1.7856	-1.72458	0.798646	2.2041	-1.5377	-1.65999	0.0735875	1.14599	-0.649022	-1.27644	1.61921	3.69991	2.56765	4.49986	5.97735	4.42666	3.23505	8.09802	5.54826	8.31791	6.64012	4.16603	-0.900536	-0.276395	-2.24322	-2.85115	3.33808	2.82923	2.12494	-0.228376	-1.36024	-2.4788	-2.6096	-2.10545	-0.939779	-0.955887	-1.10007	-0.0858788	0.557788	-1.3181	-1.63736	-3.06542	-4.78386	-4.70877	-0.921377	-1.90463	-2.46869	-1.94591	-1.28965	-1.44897
-0.302079	3.8884	6.63046	5.40588	1.49351	2.54674	4.20596	4.31372	1.52243	0.512868	1.705	2.11833	1.53799	6.1513	9.45498	8.10259	6.81541	11.6448	7.36504	5.30099	0.209027	-6.62983	-9.39429	-5.04033	-5.79329	-7.36495	-4.9066	-3.34468	-0.747722	-0.0106047	-0.530117	-0.87425	-1.16591	-1.28789	-1.91568	-4.00528	-4.9427	-2.58575	-0.34391	0.546369	2.1639	0.225364	-2.13569	-3.05801	-1.26292	-3.612	-4.41683	-3.73435	-2.89711	-3.60584
-4.58181	0.323156	1.47146	-1.76369	-1.9483	4.11121	5.77415	2.34653	-3.02919	-0.288694	-1.05368	-1.59321	0.11053	3.46117	4.33581	3.66823	4.03385	7.98795	5.92282	7.41082	6.52571	2.55183	-2.06166	-0.251339	-0.243786	-0.133964	2.37698	2.08546	1.89323	1.32983	0.744845	0.397013	-1.59307	-0.778105	0.196047	-0.668305	-0.888497	-1.16993	-3.01786	-5.47811	-4.50189	-1.14109	-0.234914	-0.177732	0.0487733	-0.949842	-1.93908	-1.07762	-0.307145	-2.33395
-1.98117	0.912265	-0.229885	-2.95668	-2.58777	3.51725	5.00327	0.788333	-5.70209	3.2275	4.95035	4.42106	5.57113	8.52396	8.68593	7.03532	6.20233	4.8959	1.63369	1.69452	2.52383	1.84955	0.884905	1.12008	-0.577305	-4.37696	-6.06843	-5.25876	-5.52756	-4.77138	-1.49836	0.939664	-2.22941	-1.93001	-0.987789	-1.64216	-0.900855	0.220365	1.05818	0.31499	-2.15829	-2.22863	-1.82694	-3.08127	-4.65205	-1.70062	-2.32384	-2.84389	-2.96361	-1.70942
-4.03833	-0.240193	-0.788071	-4.67135	-0.394631	2.91465	3.4727	0.379301	-3.37404	0.537961	1.80098	0.417032	1.37739	2.99521	3.95408	3.45933	4.49099	4.07688	3.81465	3.92498	4.84342	6.40851	4.42523	5.46623	5.55457	2.80408	0.0227106	7.09467	4.32365	-1.39885	-2.00788	1.66937	0.448528	0.155844	0.122516	-0.488297	-0.908671	-3.3875	-2.61317	-1.1437	-1.94263	-2.31061	-0.0834082	-0.570107	-3.19173	-2.23989	-0.41806	-1.19942	-2.13031	-2.22381
-6.74742	-1.71189	-2.49517	-10.4035	-0.124184	1.49989	1.8586	0.436791	-0.483744	1.0485	3.65067	2.86607	5.17159	6.0588	5.53163	4.31253	4.99427	4.12477	3.58147	3.35609	5.64085	8.41089	6.08784	4.28305	4.74493	3.60761	-0.0188088	7.55893	4.43709	-1.26374	-3.66674	1.08071	0.243969	-2.34144	-2.8917	-2.28783	0.178606	-1.93634	-1.86847	-0.515501	1.53853	-1.55375	0.0556121	0.938415	-0.138575	-3.62737	-1.84504	-2.16854	-2.63457	-3.3672
-9.9406	3.61301	2.82237	-12.3671	-0.738958	0.843256	-1.70233	-3.30258	-0.422582	-0.764128	1.97853	3.37767	4.42375	6.35103	4.99451	3.77438	4.67791	4.49104	4.60932	2.29324	4.58508	6.36606	6.55109	4.28901	4.29464	3.15093	-1.96955	0.546254	-2.10661	-3.50522	-5.13204	-3.59549	-2.5436	-4.66926	-2.07877	-0.951731	1.20194	-1.92338	-1.85331	-3.31217	-0.824235	-2.02644	-2.4906	-1.60424	0.695239	-2.3514	-1.42777	-1.92173	-2.42906	-3.1541
-13.019	0.63954	4.29607	-11.1008	-1.89657	0.534679	-2.02075	-4.11007	-0.55028	-1.1655	1.81095	3.21627	1.95876	5.24881	4.01113	4.02565	4.94255	3.97475	4.52174	2.0123	1.53541	2.46199	5.67302	3.6887	3.69274	6.66568	3.13122	1.58013	-2.31657	-3.71704	-3.47768	-5.94247	-5.13092	-5.45287	-2.85367	-0.170178	0.846763	-2.2738	-2.31801	-4.02004	-4.81203	-1.35995	-1.95801	-2.11542	0.323368	-0.324675	-1.09503	-1.58817	-1.92171	-2.29714
-9.29772	-4.04915	-0.51649	-9.92529	-4.23384	-0.769544	-2.14899	-4.27629	0.722561	-0.0919986	2.82071	3.37305	2.54652	5.76948	3.8666	3.96462	5.68372	3.01076	2.44246	3.37278	2.89562	1.91414	5.02445	2.97757	2.57996	5.71529	7.83977	5.18308	0.919005	-1.67856	-0.748594	-5.40253	-6.15735	-6.91307	-6.51084	-3.29659	-1.63497	-0.452433	-0.410447	-0.276772	-3.89419	-0.4956	-2.64047	-2.75934	-1.72182	-1.30208	-2.37957	-1.54347	-1.84602	-1.48244
-9.5047	-5.21264	-0.439775	-7.34447	-5.46796	-2.50374	-4.01506	-6.24709	1.17729	1.24219	1.81201	1.74929	0.823586	2.2917	0.508102	1.06542	3.14706	3.08256	2.54807	3.76407	4.24585	3.73903	5.09361	5.20667	3.65931	2.48451	2.93418	1.3041	-3.54952	-6.75222	-6.82604	-7.88405	-5.65269	-7.0227	-6.80646	-5.30315	-3.87936	-2.0688	-1.0669	0.192889	-2.19824	-3.30661	-6.41611	-7.46684	-5.95072	-4.21989	-2.93563	-1.97002	-2.3205	-1.17954
-11.0616	-5.49808	0.454319	-4.11674	-1.80197	1.21686	-0.127998	-2.38078	2.14606	1.73795	2.43766	2.77772	2.05056	2.20869	2.67793	2.10892	1.32679	1.00635	1.38529	1.74366	2.18179	2.41787	2.60481	5.89503	6.72949	5.74563	4.4228	7.26516	3.81093	1.30178	0.222817	-0.349207	-3.36713	-5.89151	-7.39605	-6.08766	-2.71754	-1.3029	-2.30133	-3.76272	-3.38434	0.188463	1.03828	0.553254	-0.59123	-4.3266	-4.06768	-5.22099	-6.96642	-5.86423
-11.8905	-5.86738	-1.29279	-7.07356	-3.20801	-3.43253	-4.08307	-3.45367	-0.0135886	0.445749	1.56881	2.19223	1.58681	-0.367173	0.479328	1.3392	1.97519	2.25722	2.21929	2.70161	3.20914	3.17636	1.49986	3.1092	4.17538	4.37716	4.04989	4.58852	1.61238	1.03302	3.607	7.76193	2.92353	-0.729012	-3.95137	-7.17184	-12.9923	-12.1882	-9.11992	-5.46528	-3.71741	-3.59826	-2.39163	-0.656673	0.788448	-1.92568	-0.89146	0.0429927	0.463523	0.881426
-9.12595	0.270758	-0.0892102	-2.77462	-1.3074	-1.66275	-2.68939	-0.15567	1.44194	0.777253	1.47031	-0.294255	1.40413	1.92593	1.5575	1.96048	0.962783	1.27634	1.33898	1.25184	2.43204	1.80023	3.23157	5.03834	5.53735	5.64013	5.39433	6.6545	5.09707	1.57737	-2.96428	-0.435676	0.124754	0.813562	1.12064	0.713448	-4.81492	-8.3921	-9.38992	-8.15037	-9.51316	-10.8083	-11.1432	-9.01611	-5.46193	-2.85458	-5.48643	-5.91306	-3.83845	-0.589157
-5.81381	0.953009	-2.58502	-4.00455	-0.171873	-1.33894	-2.00125	-2.093	-1.53487	-1.98303	0.00552915	-1.12	-0.232143	0.458862	0.0492296	1.72308	0.772585	1.15775	1.16937	1.01619	3.01379	1.43272	2.0882	3.53105	4.15936	5.13308	3.43436	5.62283	5.33476	4.17631	0.464035	3.18541	3.35965	2.73916	-3.8414	-6.68295	-7.4408	-9.36282	-12.2793	-19.1053	-23.4107	-17.9325	-11.0439	-8.18734	-5.01978	-1.01643	-3.54297	-6.58485	-6.1162	-5.4604
-3.17038	-1.24228	-4.49703	-3.59323	0.753368	-1.48161	-0.769176	-0.720944	-0.791442	-1.00001	-0.777127	-0.303368	0.644478	1.01301	0.73302	2.57812	1.49603	1.7426	0.149819	-0.754503	1.80638	1.08602	1.72784	2.26835	2.66978	5.76466	4.00846	5.44192	5.1392	3.5844	1.55994	3.77514	4.44911	4.10964	-0.722561	-4.43892	-7.45283	-7.66189	-4.79174	-8.54103	-11.8418	-12.3409	-9.75285	-14.4811	-12.5935	-11.3006	-9.41891	-10.6889	-12.6173	-13.6369
-1.23828	-0.501179	-1.92748	-1.01709	1.33332	-1.75516	-0.670736	-1.47112	-1.54112	-1.91109	-2.34729	-1.54384	-0.43411	-0.0632247	0.387211	1.72398	0.881844	2.09073	0.49681	-1.36174	0.614417	0.257044	1.74084	2.28485	2.50949	5.92504	4.23446	4.78473	4.4839	4.15341	2.48583	3.20668	2.11028	1.77266	1.23517	0.382485	-3.00315	-3.94365	-1.06936	-1.16051	-1.93962	-3.40204	-8.68334	-13.4206	-9.04167	-9.89248	-10.7302	-8.40634	-10.3431	-12.1941
-0.47682	-0.22087	-1.25732	-0.721273	1.27921	-2.32595	-0.893609	-1.87911	-2.72107	-3.06552	-3.24213	-2.01956	-0.994666	-1.28262	-0.716004	0.155204	0.185916	1.52688	1.43762	-0.325761	0.734396	0.493546	1.98888	1.74421	1.94363	4.87459	2.90774	3.49202	4.94629	4.81557	3.9218	2.81312	1.57434	0.332209	-0.257634	1.80965	-0.522465	-1.77745	-3.69587	-4.21866	-1.75383	0.246742	-4.97374	-5.75202	-0.583064	-3.04684	-9.6384	-7.03242	-4.08732	-5.5499
-1.7461	-1.04715	-0.139359	0.396519	0.237683	-2.86036	-1.46603	-2.05793	-2.90698	-2.99877	-2.93454	-1.45957	-1.65465	-1.93888	-1.74054	-0.824971	-0.308104	1.0785	0.988456	0.3353	1.28822	1.19916	1.20262	0.962463	1.29665	3.68904	1.59002	2.91316	4.36357	4.9393	4.84511	3.49078	3.04862	1.80277	-0.0622365	0.910047	-1.13477	-1.08157	-3.00262	-5.4579	-3.08449	0.115434	-3.74505	-4.52049	-0.0313031	-1.55622	-8.17682	-8.35963	-5.40754	-7.03089
-4.03012	-0.397333	0.559579	0.147263	-0.261624	-2.84787	-2.82661	-3.0319	-3.11347	-2.8906	-3.12731	-2.22537	-2.35731	-2.41655	-2.22307	-1.76406	-0.857959	0.629825	1.05759	0.826067	1.14017	1.82782	1.78947	1.60296	2.32042	3.39992	1.65879	3.24667	4.06601	4.35846	5.16387	2.37148	1.56678	1.15375	-0.0753506	-0.189665	-0.132125	0.588818	-0.873	-3.23775	-4.51903	-2.90187	-5.35392	-4.3075	-0.405353	1.10057	-3.765	-7.76949	-8.98808	-11.8326
-2.93088	2.07346	1.46963	0.375561	-0.383483	-3.0493	-2.09	-2.44919	-2.75053	-2.54901	-2.259	-1.55485	-1.5164	-1.42972	-1.02969	-0.718997	-0.196948	0.0650447	0.275078	0.574232	1.24615	2.01933	1.36658	0.773901	1.08046	3.2045	2.36915	2.74311	2.94508	2.89827	3.12216	1.51585	1.77348	1.82019	1.0545	-0.0847737	1.13952	1.61001	-0.436297	-3.79769	-6.0912	-4.31194	-3.42721	-1.68953	-0.141288	-0.435579	-4.78395	-6.17799	-4.60714	-2.14231
-0.27715	1.36869	-0.811578	-1.80324	-1.26931	-3.54356	-1.98408	-2.10347	-1.95415	-1.54104	-2.95223	-2.3388	-1.96301	-1.37981	-0.716652	-0.853446	-0.0653949	0.281102	0.190177	0.0238158	0.612615	1.56353	1.42159	0.645176	0.0236032	0.762434	0.782105	1.16469	2.6628	4.19877	2.41078	1.42336	1.3964	1.71186	1.66777	0.346815	0.194885	1.18564	1.74705	1.21915	-1.04601	-2.83863	-3.04662	-2.49651	-1.80902	-0.909009	-1.43462	-1.85809	-1.32243	-1.48654
-1.79309	-1.38973	-2.37292	-2.13183	-1.35052	-2.24689	-1.70529	-2.47557	-2.12608	-0.884137	-1.64313	-0.708314	-1.17343	-1.21354	-0.489556	-1.11317	-1.05371	-0.508926	0.121142	0.533729	0.944632	0.635219	0.349683	0.574086	1.08627	0.8158	1.7988	1.18304	1.4516	2.59173	1.43371	3.78109	3.52144	2.15718	0.680131	-0.0714192	1.86779	1.60976	0.266235	-1.24924	-3.54592	-4.36446	-3.42851	-2.11328	-1.49664	-0.542844	0.517052	-0.0831565	0.170216	0.479318
-2.00191	-1.91266	-2.0444	-1.85877	-2.18204	-2.2949	-1.62648	-2.05627	-1.78887	-1.65426	-2.13002	-1.95325	-2.41402	-2.50205	-1.55592	-1.38878	-0.842201	-0.770561	-1.26874	-0.695598	-0.853524	1.22153	0.954404	0.757989	0.206865	-0.950084	0.422041	-0.046837	0.245827	1.24528	1.01205	1.81493	3.84938	2.81204	1.40268	0.757157	1.58052	2.21883	-0.883731	0.138322	-0.76963	-0.520402	0.845612	0.306506	-0.229954	-1.84842	-1.43138	-0.445334	2.09867	5.02377
-1.75623	-2.15267	-2.97366	-2.00176	-1.38254	-1.66605	-2.85799	-3.26391	-2.57587	-1.60824	-1.14483	-0.591821	-0.856419	-0.7776	-0.938909	-1.00086	-0.667384	-1.2097	-1.44718	-0.400248	-2.41527	-0.775481	-0.46014	-0.100377	-0.936109	-1.90876	-0.632837	-1.47022	-1.02264	-0.095186	1.16005	1.63176	3.20392	2.34332	1.85594	1.2038	1.44692	2.06454	-0.53402	-0.189849	-1.75171	-0.965726	-0.335727	-1.21979	-0.0527734	-1.84909	-1.73916	0.60079	3.89319	4.80054
-1.35868	-1.87412	-3.28318	-2.98746	-2.06131	-1.27296	-2.40531	-3.09314	-2.68258	-2.10186	-1.09544	-0.529043	-0.401033	-0.291416	-0.749679	-1.39467	-1.2243	-2.47186	-2.71221	-0.665641	-2.35165	-1.62472	-2.87492	-2.49525	-1.98216	-2.71347	-1.52953	-1.78347	-1.3437	-0.560751	0.643996	0.939062	2.33646	1.77434	2.50083	1.82788	1.51919	2.29046	1.47649	1.22497	-0.0613162	-0.228783	0.328017	-1.08886	0.556586	-1.1069	-1.82525	0.415415	1.79375	2.80304
-1.11977	-1.46714	-2.69409	-3.2883	-3.11128	-2.32722	-2.58347	-3.00593	-1.98959	-1.98355	-1.22886	-0.894608	-0.765736	-1.17933	-1.50157	-2.49183	-2.18312	-3.43126	-3.76871	-1.89167	-1.96138	-2.10418	-3.53579	-3.28241	-2.77086	-3.17589	-2.0667	-1.81842	-1.03269	-0.252851	-0.0745271	0.119088	1.18086	0.90989	1.66635	1.23551	0.926453	2.35776	2.13023	1.90611	1.18032	1.01146	0.22052	-1.31432	0.647558	0.0786042	-0.760487	-0.663598	0.716809	1.62009
-1.40427	-1.57732	-2.64472	-3.44501	-3.7474	-4.19238	-4.58946	-3.61307	-1.76051	-1.28383	-1.7811	-1.36389	-0.911499	-1.67405	-2.14334	-3.29173	-2.58095	-3.73739	-3.94248	-3.26396	-2.6001	-2.71191	-3.1901	-2.95476	-2.22515	-2.70571	-1.79064	-1.52445	-0.698745	-0.348617	-0.168126	-0.399493	0.139893	-0.104823	0.414631	0.0553015	0.358448	1.7753	1.60219	1.28796	0.480393	0.426292	-0.422553	-2.1799	-0.542843	-0.110063	0.24487	0.244377	1.82729	2.41425
-2.2119	-2.23765	-3.47295	-3.61851	-3.57976	-3.87352	-3.63048	-2.50125	-2.2743	-1.12724	-2.16283	-1.79553	-1.23348	-2.23939	-2.30268	-2.87351	-3.37999	-4.89118	-5.65965	-4.9056	-3.56324	-3.68049	-3.8169	-3.7531	-3.16094	-2.33896	-1.40341	-1.23981	-0.479657	-0.267048	-0.433324	-0.341112	-0.461207	-0.533342	0.0796884	0.744313	1.26725	2.14211	2.46341	2.52342	1.90414	2.08338	1.75297	-0.434517	-1.31663	-1.41827	-0.739547	1.07327	3.2746	3.65934
-2.93951	-3.00479	-3.07772	-2.97423	-3.38999	-3.58354	-3.15761	-2.18938	-2.25515	-0.221491	-0.281828	0.100048	-0.322497	-2.20677	-2.84759	-2.78505	-3.24113	-4.09128	-4.554	-3.84099	-3.40367	-3.59647	-3.28416	-3.36301	-3.09656	-2.23516	-2.69409	-1.18199	0.318148	0.291502	-0.184017	-0.832285	-2.22983	-2.1858	-1.39051	-0.341894	0.812275	1.5562	1.5075	0.723104	-0.482572	-1.25701	-1.62499	-1.45547	-0.371842	-0.293353	-0.0625179	1.67933	3.2953	2.62487
-2.00023	-2.95034	-3.5353	-3.54126	-3.71517	-3.62601	-3.07364	-2.21148	-1.71909	-1.94291	-2.08548	-2.64104	-3.56007	-4.19899	-3.33926	-5.09225	-6.48384	-6.53697	-5.57254	-4.46337	-4.17462	-5.05362	-5.22483	-5.57753	-5.0817	-3.1336	-1.71936	0.348626	0.0425472	-1.43416	-2.44082	-2.36691	-2.77681	-1.97371	-1.82456	-0.956429	0.607123	2.03034	2.23704	2.27576	2.53138	2.28508	1.90999	1.7645	0.956107	-0.517187	-0.410291	1.33981	3.47326	4.48652
-1.87949	-2.86852	-2.00765	-3.03234	-4.72732	-5.04842	-4.40995	-3.40898	-3.15599	-5.0034	-4.60376	-5.00796	-5.42898	-4.10222	-3.98361	-6.75315	-7.01017	-6.04233	-4.52363	-3.88491	-3.95247	-5.10579	-4.97896	-4.96696	-4.45625	-2.84074	-1.35555	-0.689196	-1.21493	-2.11489	-1.86582	-0.90934	-1.90239	-2.76138	-2.71476	-1.5491	0.172473	1.33554	1.58965	1.14868	0.566039	0.328386	0.377023	0.395698	-0.139689	-0.197897	-0.14431	0.163891	1.19138	2.34621
-2.18587	-3.30098	-3.03052	-4.264	-4.81971	-4.79552	-4.38623	-3.82014	-3.41466	-5.60644	-7.13483	-7.25851	-5.61293	-3.3792	-7.63629	-9.49219	-8.76026	-6.60541	-5.24404	-5.86687	-6.68163	-7.45285	-5.95495	-5.35341	-4.02577	-2.31505	-0.905746	-1.84478	-2.14531	-2.80347	-2.57781	-1.20828	-2.32847	-3.91194	-3.84668	-2.6181	-0.905261	0.223186	1.51417	1.96986	1.78912	2.09104	2.34429	2.88463	2.3657	0.313285	-1.02214	-0.814221	-0.663588	-0.236385
-3.65869	-3.34115	-3.63814	-4.97849	-4.95339	-4.96969	-4.73071	-3.90031	-3.78731	-5.28276	-6.74726	-6.34606	-4.52274	-5.84004	-11.2073	-9.87774	-7.68456	-5.9128	-6.68203	-7.8153	-8.65286	-8.51707	-6.73341	-4.25508	-2.6896	-1.6399	-0.17349	-1.07988	-1.29402	-2.00917	-2.36616	-1.42386	-1.74717	-2.6856	-2.75614	-2.61814	-1.25519	-1.01866	0.438544	1.15462	2.0868	2.27684	2.27904	2.65793	2.46683	0.587569	-0.118875	0.0662648	0.105142	-0.687685
-3.91177	-3.52945	-3.99381	-4.53711	-4.79885	-5.20003	-4.94163	-5.07125	-5.61026	-6.81367	-8.57898	-8.16817	-7.53726	-9.10194	-13.6031	-9.7234	-8.03716	-8.32591	-9.11277	-10.2065	-10.1897	-9.45642	-7.71094	-5.21054	-3.21543	-2.14151	-0.543949	-1.86371	-2.21653	-2.32654	-2.61271	-2.25161	-1.83199	-1.97077	-1.74675	-1.59748	-1.48767	-1.29787	0.883267	1.4929	2.28702	2.02945	2.00948	1.477	0.664896	-0.538533	-0.209219	-0.054982	-1.13133	-2.02427
-3.99875	-4.20402	-4.91762	-5.12171	-5.58506	-5.98976	-6.1954	-6.67116	-5.98764	-6.69009	-8.88026	-9.92191	-9.29315	-9.79196	-13.2568	-9.60734	-9.55893	-9.84418	-11.089	-12.0957	-10.9616	-9.48366	-7.93205	-5.86695	-3.86268	-3.97023	-2.97364	-3.82273	-3.53847	-3.64713	-3.7721	-3.61796	-2.51165	-1.9358	-1.77996	-1.05924	-0.947905	-1.17162	0.651646	0.810037	1.4385	1.17861	1.9981	1.61154	1.12061	1.32666	1.49776	0.744992	-0.33905	-2.27058
-5.24594	-5.71243	-6.51961	-6.61406	-6.94735	-6.31919	-6.45785	-7.34768	-5.09827	-5.72208	-9.11688	-10.2007	-9.16638	-9.20533	-11.4356	-8.35806	-8.51868	-9.93101	-11.2636	-12.1763	-11.09	-9.32306	-7.91969	-5.86035	-4.78356	-5.38225	-6.5779	-5.0851	-4.4494	-4.01255	-4.14094	-4.88811	-4.02441	-3.42851	-3.29931	-2.47117	0.0917183	-0.19687	-0.269896	-0.411117	0.466418	0.446612	1.34346	1.96685	2.4267	3.64393	3.81806	3.04852	1.38282	-0.819431
-6.98383	-8.12387	-7.81038	-7.24018	-6.90684	-6.1559	-6.29589	-7.32354	-6.31556	-8.25418	-11.0017	-11.9658	-11.0664	-9.82451	-11.0697	-7.50958	-7.01765	-8.58687	-9.85052	-10.8068	-11.0875	-8.91984	-7.6728	-6.35809	-5.22334	-6.28432	-8.6906	-6.08389	-4.56174	-4.24173	-4.54267	-5.41714	-6.2604	-5.89404	-5.38986	-2.5885	0.642658	1.5044	0.891102	1.33308	2.03171	1.57195	0.857117	0.626852	0.56477	2.52281	3.02074	2.48176	0.730048	-0.598979
-8.09716	-8.9008	-7.66878	-6.66698	-6.29801	-6.06613	-6.55301	-7.6003	-7.64863	-9.37149	-10.5673	-11.9874	-12.0248	-10.5164	-10.8105	-7.95556	-6.59531	-5.51262	-5.78759	-8.14886	-9.82449	-7.01251	-6.22706	-5.80161	-5.60104	-6.30896	-7.19102	-5.29828	-3.74176	-2.80007	-2.73324	-3.46677	-5.35894	-5.25828	-5.23205	-2.60772	0.342011	1.32757	0.935384	0.0633891	-0.0335576	0.0452875	-0.168376	-0.00216134	0.416974	2.46533	3.23726	2.84244	1.44794	0.70134
-6.21758	-8.00308	-9.02643	-9.25963	-7.6979	-7.18097	-7.85807	-8.7765	-9.45152	-10.253	-10.5293	-10.7898	-10.5052	-9.6377	-9.94602	-7.48205	-6.6167	-5.44725	-5.50568	-8.04294	-10.2975	-8.57604	-6.87206	-5.43134	-4.7775	-5.25929	-6.4036	-6.04702	-4.74018	-3.57517	-2.82246	-2.74225	-4.56183	-5.03456	-5.53348	-4.00922	-1.62574	-0.296075	-0.479897	-2.08014	-1.12919	0.231698	0.536218	-0.221373	0.112939	1.54934	2.16697	1.93397	0.184406	-2.5782
-6.32567	-7.85419	-9.19615	-10.0913	-8.36767	-7.61049	-7.88394	-8.52602	-10.8579	-11.3476	-10.6265	-9.55043	-8.81914	-7.78604	-6.06589	-4.97343	-7.32223	-7.54195	-6.7777	-6.85522	-7.33093	-7.99147	-7.43969	-6.53028	-5.21923	-3.91223	-5.51832	-6.2755	-5.69672	-5.02014	-4.47225	-4.00029	-5.33233	-5.19354	-5.94373	-6.14137	-5.31127	-5.34085	-5.96511	-5.80565	-2.09299	1.13286	3.20714	2.90123	2.76124	3.45255	3.33826	1.95739	-0.757089	-5.28487
-6.13277	-6.57086	-4.29475	-6.00432	-5.39377	-6.30046	-7.20203	-9.27943	-12.9926	-13.6795	-11.7435	-10.3474	-9.47482	-8.78917	-5.81803	-5.15899	-6.87456	-6.90979	-5.79885	-4.19548	-4.94249	-5.19193	-5.11529	-4.4385	-2.72064	-0.804671	-2.84061	-4.7289	-4.16726	-3.85784	-3.53112	-3.49251	-3.81764	-1.75788	-1.54241	-2.43729	-4.08646	-4.74717	-3.29324	-1.09239	0.454969	1.24192	2.39119	1.62233	1.63341	3.74663	3.37384	2.23943	1.47947	-0.720594
-6.08914	-5.96122	-2.30109	-4.77497	-5.83157	-6.75112	-7.56741	-8.80074	-11.1275	-12.4021	-10.8844	-8.7694	-7.68402	-7.28848	-5.26245	-4.41707	-4.45675	-4.57256	-2.94465	-1.09366	-1.58368	-2.8847	-3.59849	-3.99889	-2.29954	-0.968795	-2.36399	-3.73301	-3.08099	-2.69168	-2.08731	-1.64553	-0.931644	1.57616	2.52317	2.11128	0.531067	-1.62963	-0.974908	0.637138	-0.363754	0.517226	2.0888	2.33175	3.65264	4.25577	2.65534	0.263398	-0.541099	1.00486
-7.83078	-6.44244	-2.90117	-5.20663	-6.12722	-7.43855	-8.6324	-8.06366	-9.25555	-9.70465	-8.5993	-6.82359	-5.42486	-5.50999	-5.09043	-4.52461	-4.04723	-4.33091	-3.79404	-2.07689	-2.11246	-2.81273	-4.60414	-4.13594	-3.78664	-2.81801	-3.24277	-3.06178	-1.04775	0.310284	1.43131	2.28096	2.57908	3.06683	3.63793	2.0815	0.636556	-1.19063	-1.10824	0.0976734	0.158894	1.30696	2.58424	4.05197	4.64275	3.5784	0.588781	-0.516044	-0.766347	1.13318
-7.76327	-6.42744	-4.14617	-4.14526	-5.10853	-7.09988	-8.10181	-7.3764	-7.98923	-7.95257	-6.8192	-4.95973	-3.99678	-4.13268	-2.908	-1.6277	-1.07208	-1.7065	-1.74128	-2.08407	-1.77141	-2.12307	-4.89214	-4.40028	-5.65916	-5.68648	-4.58082	-3.21926	-1.28653	-0.783434	0.963411	3.30623	3.07694	2.44265	1.8846	-0.743191	-1.745	-2.69815	-1.84197	-0.449091	1.40866	4.12997	4.8771	3.15659	2.8066	3.00709	2.78293	3.35939	2.43768	3.91008
-7.19633	-6.32598	-4.73344	-3.26123	-2.89327	-4.92256	-7.61315	-7.07336	-6.72227	-7.5401	-6.55067	-4.12553	-3.20031	-2.90943	-0.815383	0.480248	0.526077	-0.324704	0.278051	-0.196851	0.183447	-0.278428	-3.31035	-4.4564	-5.82028	-7.58984	-6.0236	-5.00872	-4.72104	-4.74109	-1.57141	0.778841	1.34732	1.28075	-0.319726	-2.29486	-2.9192	-2.90624	-1.94825	-0.037655	2.18958	5.61677	4.17346	2.08729	0.707249	1.24465	5.29409	6.13794	4.14176	3.30498
-6.88221	-5.5588	-3.85494	-2.16865	-1.76424	-3.13183	-5.99271	-7.04153	-6.00415	-8.11828	-6.76696	-3.62691	-2.07762	-1.95003	-3.90909	-5.71562	-6.00045	-4.7448	-3.63295	-2.56026	-1.75593	-1.48456	-1.28962	-2.49084	-4.12027	-6.3447	-6.22267	-5.88859	-6.19668	-5.57181	-1.78866	-0.0873985	0.0662663	-0.260047	-1.99854	-1.95967	-1.34487	-1.56069	-0.76292	1.18621	1.72239	4.19427	2.57024	-0.169675	-1.70361	-0.175775	3.64428	1.98332	-1.55563	-2.56979
-3.06577	-2.71874	-2.76008	-2.32438	-2.1107	-2.40939	-3.81925	-5.58975	-5.73429	-7.77562	-6.08747	-3.48965	-2.59059	-4.76801	-8.82862	-10.2063	-6.01847	-4.22011	-3.63316	-3.40378	-3.80537	-3.82081	-3.1643	-3.89139	-4.40114	-3.91184	-3.04674	-2.66549	-4.04948	-4.41052	-3.2742	-2.67227	-2.57216	-1.75389	-2.38368	-3.37422	-3.10412	-2.40416	-0.699559	2.33276	3.18265	4.54415	3.39078	1.04645	0.603133	2.29908	4.46669	3.10347	-4.86998e-05	-1.49945
-1.79714	-1.16792	-1.62534	-2.2923	-2.68212	-2.7913	-4.0474	-6.95397	-7.5323	-6.74418	-4.94113	-3.90452	-4.53057	-6.20885	-6.75202	-4.23616	-0.618707	0.492771	1.22877	2.23506	2.04098	-0.241297	-2.545	-3.81339	-2.99006	-1.12665	-0.293169	-2.10302	-5.5892	-6.71716	-5.773	-4.04874	-2.38748	-0.893784	-0.405555	-2.45542	-2.87032	-1.64876	0.273421	1.88574	2.95278	2.60632	2.03104	1.82937	2.97905	4.94303	5.27378	3.92687	0.251765	-1.64605
-0.445111	-0.623724	-2.43113	-4.29389	-3.81788	-1.63637	-0.964466	-2.2553	-4.19007	-4.72181	-4.23137	-3.21898	-2.93183	-3.79724	-4.79082	-5.45167	-4.95479	-3.86689	-1.82693	0.857233	1.66419	1.95982	2.86622	3.22999	4.20007	4.75109	3.12649	0.284724	-1.37321	-0.583832	0.103989	0.68997	1.14042	-0.747462	-1.14395	-2.73298	-4.49068	-4.5717	-3.8482	-2.46414	0.249644	0.241227	0.791946	2.6183	5.12553	7.69694	6.83532	6.45381	2.98302	0.076474
-0.867974	-0.716856	-0.388491	-1.05561	-1.41196	-0.544867	-1.35966	-2.7004	-4.19006	-3.57244	-2.9515	-2.60425	-2.72058	-4.11132	-5.81352	-7.11034	-5.85347	-4.59203	-3.33195	-1.64816	0.645148	1.56906	1.43955	2.21628	3.57739	5.08615	4.45801	4.01184	2.5746	1.79131	-0.244395	-0.588015	-0.922956	-1.69338	-1.00093	-0.940758	-2.58859	-3.77744	-3.71406	-3.8342	-1.60476	-0.713661	0.982093	2.57591	4.49295	6.43481	4.28806	3.99919	1.52493	0.308947
-0.236763	-0.678782	-0.549739	-0.656256	-0.950598	-1.45671	-1.80729	-2.68415	-3.08766	-1.84464	-1.83107	-1.91686	-2.71575	-4.54124	-6.34924	-6.69118	-4.19626	-1.68057	-0.302874	1.21489	2.9822	3.10041	2.05959	1.86698	2.53593	2.86808	2.99834	3.19513	2.12454	0.878511	-0.537662	-1.10473	-1.77096	-2.29746	-1.95855	-1.3751	-2.29249	-2.58973	-3.59751	-3.68131	-1.94734	-0.411201	0.621496	0.250914	0.797911	2.28856	1.36167	1.9263	0.885592	-0.386563
1.06247	0.907431	0.209877	-1.66879	-1.93743	-2.92054	-2.94059	-2.27842	-1.93816	-1.17014	-1.56828	-1.79417	-3.12626	-5.14007	-5.46898	-4.10112	-1.2855	-0.126906	0.752429	1.27541	2.29473	1.92043	0.565283	-0.224366	-0.391338	0.0594278	0.0377245	-0.1113	-0.313111	-1.23485	-1.37324	-1.94332	-2.3583	-3.0294	-3.32836	-2.47967	-2.5904	-1.97626	-2.64636	-2.61324	-1.17479	0.442855	0.436441	-1.31033	-2.10054	-1.56822	-1.78589	-0.630553	-0.930531	-2.39643
2.82521	2.62982	0.850598	-1.03225	-3.03422	-4.02194	-3.3249	-2.12878	-1.93335	-2.01192	-2.05826	-1.17525	-2.5108	-3.7346	-4.06226	-1.80247	0.693563	0.285006	0.227301	0.210942	0.959402	0.585836	0.628857	-0.163591	-0.644565	-0.217286	-0.789921	-2.63378	-2.73336	-3.05626	-3.19759	-2.74829	-3.16364	-2.36462	-2.47429	-1.93871	-0.88008	-0.269673	-1.1015	-1.07183	-0.724721	0.896972	0.906791	-0.985125	-2.99032	-3.58985	-4.05125	-3.42203	-3.7184	-4.2074
3.60226	3.1871	1.22878	-0.9801	-2.98731	-3.6398	-3.0194	-2.00991	-2.41172	-2.38536	-1.28613	-0.27045	-1.10808	-2.33439	-3.10087	-1.11158	-0.206585	-0.0921841	-0.31869	-0.232501	1.03032	1.99314	2.037	1.10791	0.597149	0.414718	-0.312598	-2.65861	-3.10207	-3.34208	-3.86562	-3.41956	-2.91246	-1.56187	-0.80968	-0.718105	0.581459	0.963623	-0.0679983	-0.791587	-0.441276	0.7509	1.0518	-0.526186	-2.89073	-3.95822	-4.76958	-4.33804	-6.11427	-6.60422
2.54997	2.65248	1.09104	-1.27399	-2.62068	-3.07475	-2.48231	-1.67329	-2.06303	-0.919972	0.152252	1.07678	0.355783	-0.33161	-1.05094	-2.62481	-2.84909	-1.56492	-0.680645	-0.317276	0.462533	1.40786	1.51442	0.691548	-0.796595	-1.31054	-1.13847	-1.47534	-1.73211	-2.68853	-3.41852	-3.79035	-3.44257	-2.56783	-1.49119	-2.25382	-1.82864	-1.17343	0.126274	-0.874202	-1.47976	-0.892341	0.448605	-0.877204	-2.92333	-3.9119	-4.49045	-5.09273	-7.36671	-8.99572
2.35171	0.877948	-0.468665	-1.52873	-2.32006	-2.38709	-2.00314	-1.14756	-1.11985	0.669814	1.0802	3.17741	3.81784	3.32353	3.18086	2.11102	-1.37794	-1.3523	0.227059	0.813804	0.88936	0.944362	0.943159	0.434157	-1.1929	-1.61202	-1.8342	-1.71563	-1.33602	-2.22389	-3.1151	-3.58522	-3.48602	-2.90466	-2.8233	-5.00239	-5.75571	-5.59001	-3.4218	-2.40923	-2.21373	-2.07313	-0.981474	-2.35499	-3.6952	-4.72437	-5.53081	-6.13365	-8.0207	-9.57891
1.3808	-0.383812	-2.07038	-2.74678	-2.74953	-2.25051	-0.946394	0.475647	-0.0845017	0.648468	0.281993	2.61413	2.75174	1.02374	1.13435	2.53257	-0.96529	-2.06801	-1.09666	-0.983983	-0.835828	-0.803269	-0.295744	0.13962	-0.451794	-0.780129	-0.733369	-0.374409	-0.683966	-1.37139	-2.07251	-3.03717	-3.38162	-1.96736	-0.238526	-0.877987	-1.2814	-2.2143	-3.07987	-2.91011	-3.43143	-4.60575	-4.95636	-5.58091	-3.31768	-3.9246	-6.82055	-9.41072	-11.3135	-10.8716
0.173268	-0.604625	-1.04577	-1.41647	-0.979439	0.0284551	1.49915	2.84927	2.02745	2.18096	3.50825	5.55839	4.18701	0.789716	0.552781	2.8707	1.20637	0.875267	0.0519119	-0.937891	-0.712585	-0.586707	-0.303717	-0.128395	-0.821388	-0.739403	-0.261886	-0.0910891	-0.546979	-1.11526	-1.17254	-1.49414	-2.23929	-2.61456	-2.08919	-2.98615	-4.0387	-3.92712	-4.51013	-4.48909	-5.09867	-5.92657	-5.23097	-5.43413	-3.71663	-4.36606	-8.16684	-10.6776	-12.3394	-11.603
1.43046	0.305354	0.122227	0.205257	0.850588	2.17032	3.34393	4.33201	3.9978	3.52474	6.05863	7.00747	4.8273	2.00583	0.785107	0.553613	-0.369198	1.15921	1.01852	0.0565715	0.010266	-0.479802	-0.675559	-1.64271	-2.79927	-2.10437	-1.46207	-1.28068	-1.0103	-1.56517	-1.72815	-2.1603	-3.22651	-3.75649	-4.55811	-4.74257	-6.29295	-5.76684	-6.39173	-6.4089	-6.69548	-6.72149	-6.18935	-6.56585	-6.79955	-7.35309	-8.46723	-9.50008	-9.59366	-8.84831
2.60637	1.84629	2.07414	2.06789	2.75032	4.08882	5.47877	6.00818	5.61042	5.08405	7.19087	7.66118	5.95808	5.19692	4.25062	0.348258	-1.21371	1.12758	1.46804	0.802328	1.1229	0.742551	0.640373	-0.145694	-1.15433	-1.00604	-0.380654	-0.459318	-1.11597	-1.43411	-1.56603	-2.76162	-4.18117	-3.64949	-4.24163	-4.29588	-7.13252	-7.03085	-8.56436	-8.48544	-7.36445	-6.94901	-6.94539	-6.19636	-7.37429	-7.10855	-6.47916	-4.75713	-5.71436	-6.5797
4.09495	3.71701	3.53868	2.86414	3.5478	5.90628	7.66773	8.19332	7.36351	6.76444	6.95657	8.13838	7.39507	6.61629	5.00276	2.05347	-1.11497	0.508412	1.61558	1.05731	1.3246	1.17837	1.07335	0.463861	-0.401906	-0.926753	-0.562299	-0.472993	-1.37158	-1.45659	-0.298738	-1.48777	-2.36657	-1.70107	-2.79395	-3.41763	-6.89309	-7.09496	-8.37033	-8.567	-7.43949	-6.4459	-6.57779	-6.67457	-8.51182	-7.11237	-6.09738	-4.32984	-7.21922	-8.10862
6.05342	5.82708	5.06903	4.39576	4.38938	6.73984	8.87745	9.90599	8.77829	8.62952	7.65807	9.32659	8.56898	4.02465	2.39135	2.9828	-0.773309	-0.650067	1.39541	0.683568	1.08903	0.94988	0.96923	0.363561	-0.277896	-0.969201	-1.60687	-1.61697	-2.14201	-2.03789	-0.873505	-0.141597	-1.0062	-0.834627	-2.22383	-3.12742	-6.2598	-6.50763	-6.78021	-6.98491	-6.78472	-5.79751	-6.74718	-7.6805	-8.82763	-5.83609	-6.67456	-7.88718	-10.766	-12.5239
7.57324	7.70051	6.97532	6.47196	6.46851	6.86137	8.58069	10.5072	9.35363	9.9301	7.51606	9.31845	8.8958	4.34407	2.53213	4.21506	-0.384937	-1.21597	0.780683	-0.252249	0.34394	0.995333	1.01768	0.768138	0.177684	-0.723239	-2.02016	-2.47585	-2.23397	-2.43276	-2.00367	-1.27178	-1.70165	-1.74369	-2.49302	-3.07861	-5.27359	-5.9833	-5.99538	-6.46695	-6.26463	-6.29526	-7.11815	-8.34918	-8.32792	-5.0639	-7.82285	-9.60019	-10.5755	-12.3362
8.18129	8.30075	8.57871	7.94947	7.79737	8.26259	8.51153	10.584	9.52106	10.4841	7.62613	8.37456	8.80503	6.51143	4.66391	6.06445	1.4439	-0.604682	0.581429	-0.659965	-1.17514	-0.488675	0.24455	0.133896	-0.108813	-0.809524	-1.96447	-2.90597	-2.18538	-1.72627	-1.64525	-2.36897	-3.00983	-2.90559	-2.64421	-3.18662	-4.24603	-5.47792	-5.81061	-6.20584	-6.45015	-6.73549	-7.53919	-8.70201	-8.67619	-7.13931	-8.02626	-6.74325	-7.28795	-8.62689
8.13792	8.8361	9.50178	9.14489	8.9616	9.02026	8.55449	10.2671	10.0932	10.6586	8.3415	7.9914	8.0406	6.26289	5.41813	6.79653	3.15841	-0.352258	1.08697	-0.0303935	-1.61992	-1.41951	-0.351493	-0.243736	-0.47098	-0.33558	-1.79604	-3.34117	-1.8452	-0.792641	-0.838037	-1.82746	-2.89559	-3.21431	-3.19169	-4.25861	-4.87396	-5.3834	-5.75349	-6.03841	-6.34772	-6.88495	-7.72165	-7.9202	-7.55629	-7.27005	-7.06244	-5.90097	-5.78877	-7.07269
8.52215	8.60272	8.99465	8.89778	8.96795	9.23436	9.23654	10.0763	9.7015	8.03978	7.71119	7.18602	6.99754	6.64046	6.97146	8.15073	5.57245	-0.960458	1.09347	1.26338	-0.75152	-1.24167	-1.15717	-1.4241	-0.96775	-0.258196	-1.17928	-2.10282	-1.77066	-1.69545	-1.74326	-2.1402	-2.86977	-3.39985	-3.30426	-3.10364	-3.75343	-4.14999	-4.60259	-4.70028	-4.67873	-5.04988	-5.86769	-6.47846	-6.69372	-5.47433	-5.50674	-5.69698	-6.11489	-8.19097
9.34391	9.08073	9.4836	9.89237	10.2129	10.465	10.7173	10.6288	11.178	8.65191	9.63178	8.3103	7.86981	7.85896	7.39532	6.75467	7.13907	1.05021	2.74701	3.39927	1.74317	1.07785	0.470641	-0.377509	-0.449761	-0.489401	-1.20881	-0.995935	-1.13266	-0.35036	0.136813	-0.72196	-2.1169	-2.59861	-2.88771	-2.85655	-4.24583	-4.91239	-5.79964	-6.21564	-6.58401	-6.95645	-6.96116	-6.93959	-8.32296	-8.25254	-7.92662	-6.61745	-6.64457	-8.21531
10.3592	10.1484	9.97789	10.2478	10.8274	11.7986	12.3363	11.453	11.7924	9.18477	10.7136	9.34541	9.83341	10.1513	8.3043	6.7488	8.59462	0.885214	1.9664	3.01296	1.36953	0.966483	0.670358	0.0264018	-0.221858	-0.418158	-1.41082	-1.60134	-1.80243	-1.08527	-0.973532	-1.98573	-2.71934	-2.32047	-3.18816	-3.09185	-5.0847	-6.21205	-6.51538	-6.17315	-6.3343	-6.72034	-6.91185	-6.89349	-8.09652	-8.75083	-9.37651	-8.31188	-8.20484	-9.12154
9.95796	10.8326	11.8358	12.3004	13.1565	13.959	13.524	12.4093	12.1608	10.172	11.1597	9.92078	10.7336	12.0313	10.2119	8.20081	9.54612	1.32615	1.13394	2.50714	1.46736	0.622407	0.370883	0.0412284	-0.0777525	-0.223117	-0.5174	-0.700701	-1.41917	-1.95443	-1.79536	-2.12697	-2.49351	-1.92335	-3.13339	-3.05056	-6.0615	-6.9795	-6.23723	-5.99714	-6.46161	-7.00731	-7.51817	-7.26311	-8.29655	-9.40915	-10.0327	-9.77673	-9.5327	-8.8822
10.8471	12.3855	13.2033	14.1244	14.9774	14.6326	14.0148	13.1347	12.8053	11.132	11.3014	10.2471	10.4308	11.7113	11.2436	9.66639	10.152	3.89643	1.35689	1.10224	0.744275	-0.0472618	-0.308299	-0.155001	-0.337305	-0.484324	-0.234701	-0.105714	-1.20072	-1.69823	-1.84347	-2.18487	-2.95628	-2.74446	-3.53373	-2.96702	-6.44409	-6.79871	-6.02829	-6.38957	-6.8779	-7.83062	-8.2674	-7.51424	-8.51194	-9.55878	-10.2158	-9.94792	-9.0144	-8.3604
11.6106	12.8978	13.3896	14.3107	15.1904	14.847	14.515	14.0252	14.2762	13.0348	12.8316	11.8468	11.99	11.7792	11.3271	10.8353	10.3086	7.75861	3.62428	2.46413	1.4539	0.650764	-0.695066	-0.550146	-0.902841	-1.04501	-0.939413	-0.48912	-1.27986	-1.65589	-1.82539	-2.94147	-3.70678	-3.81204	-4.29694	-2.76434	-6.55712	-6.68865	-5.41368	-5.79119	-7.0071	-7.94568	-8.70922	-8.4615	-9.41752	-9.48714	-9.98791	-10.4016	-9.46727	-8.83966
10.7827	11.4726	12.1083	13.6446	14.5208	14.7498	14.5314	14.7417	15.6192	15.2401	15.0638	14.115	12.4786	12.2732	13.0564	13.1554	10.5395	9.66312	6.19352	4.17353	2.69364	0.83149	-0.517118	-0.652634	-1.03738	-1.47196	-1.87463	-1.57704	-1.48683	-1.95306	-2.66721	-3.78204	-3.87354	-3.95852	-4.62894	-2.75915	-6.56692	-6.73484	-5.35434	-6.20729	-7.42193	-7.28893	-8.05173	-9.62258	-10.3254	-10.0015	-10.1255	-10.9362	-10.909	-10.275
9.78364	10.2475	11.7058	13.2048	14.1216	14.4399	14.5824	14.8142	16.0429	17.1676	17.0617	16.1052	14.5026	13.7845	14.3486	14.4219	10.5949	9.78551	6.90955	4.84261	2.72654	1.25417	0.550475	0.608857	-0.67738	-1.54057	-1.98345	-2.65861	-2.31942	-1.35421	-2.01801	-3.16413	-3.0973	-3.52686	-4.75301	-3.32094	-6.53625	-6.80493	-5.40907	-6.38037	-6.98167	-6.63843	-7.56811	-9.73796	-9.8805	-10.788	-10.9408	-10.9274	-11.0678	-10.9644
9.96366	10.4911	11.7238	12.8306	13.6949	14.1713	14.3856	15.927	16.9309	17.9542	18.1937	17.1569	15.8368	15.0124	15.2087	15.721	14.1236	14.1136	10.0258	6.31844	4.73897	3.38601	2.15238	1.19964	-0.298109	-0.920689	-0.677651	-2.27011	-2.34034	-0.646754	-0.935072	-2.49028	-3.18634	-3.8546	-5.01666	-3.71777	-6.08518	-7.23368	-6.16131	-6.52639	-6.78242	-6.01765	-6.52212	-8.99963	-9.21814	-10.3418	-10.2741	-9.14508	-8.44478	-8.59337
c
-0.0173833	-0.0106742	0.00714887	0.0235583	0.0308341	0.0332574	0.044228	0.0636401	0.0706702	0.0797955	0.0967291	0.10698	0.113672	0.120502	0.127416	0.142447	0.167777	0.17264	0.171405	0.159164	0.148165	0.138198	0.127985	0.116162	0.111394	0.138333	0.152294	0.176399	0.165202	0.119841	0.127217	0.134914	0.188497	0.237168	0.200315	0.134922	0.183005	0.206423	0.19052	0.167069	0.159505	0.167512	0.203511	0.227659	0.239565	0.240312	0.234999	0.235176	0.238425	0.2698
-0.0228042	-0.00507159	0.0106886	0.0187832	0.0248139	0.0286575	0.0378815	0.0428563	0.0320659	0.0385344	0.0496869	0.0615572	0.078562	0.0854595	0.105852	0.12248	0.140028	0.14167	0.118556	0.135595	0.138182	0.142402	0.166212	0.184195	0.184628	0.186773	0.195202	0.234718	0.223331	0.137924	0.108585	0.115763	0.169343	0.237098	0.24005	0.198187	0.224312	0.215709	0.190474	0.16743	0.16192	0.174851	0.216856	0.241028	0.234987	0.246926	0.260934	0.263534	0.281208	0.266663
-0.0495774	-0.0201768	-0.00602937	0.00231221	0.00966846	0.0319144	0.025021	0.0288635	0.0212506	0.0214084	0.0248362	0.0368564	0.0494497	0.0572282	0.070652	0.0873834	0.103249	0.110347	0.0960107	0.111305	0.10836	0.123132	0.146548	0.164074	0.179071	0.185797	0.194356	0.228681	0.243663	0.20566	0.176178	0.156972	0.157735	0.206845	0.212044	0.239522	0.236528	0.227907	0.205206	0.189352	0.179061	0.19228	0.206109	0.21306	0.222035	0.234098	0.290487	0.279347	0.279764	0.268747
-0.0678279	-0.0380906	-0.0119192	-0.00608081	-0.0119879	0.0144494	0.0318194	0.0409018	0.0523285	0.0367913	0.0324714	0.0377563	0.0461617	0.0357811	0.0436174	0.0599952	0.0700704	0.0656234	0.0759277	0.0830719	0.0937465	0.110629	0.107232	0.120506	0.12896	0.139992	0.166618	0.194339	0.208218	0.215306	0.211669	0.200249	0.206958	0.227501	0.254888	0.262208	0.240399	0.237962	0.233385	0.216607	0.203141	0.188022	0.176306	0.188176	0.210005	0.249904	0.312978	0.30273	0.275528	0.312712
-0.0622626	-0.0554327	-0.00469052	0.00570392	-0.0143487	-0.0278584	0.00776366	0.0391434	0.0895691	0.0619584	0.0424806	0.0513195	0.0722053	0.0421479	0.0463725	0.0537004	0.0432429	0.0327541	0.052705	0.0607905	0.0846102	0.09342	0.0823535	0.094762	0.102406	0.124712	0.155123	0.185305	0.206247	0.224455	0.232467	0.242728	0.258861	0.269445	0.27283	0.276004	0.250245	0.233015	0.228395	0.223247	0.206827	0.216378	0.198892	0.213442	0.208784	0.246427	0.280189	0.271287	0.270861	0.291979
-0.0696825	-0.0655531	0.014773	0.0280233	0.000302571	-0.0132384	-0.0160192	0.00295477	0.0653849	0.0363666	0.0289151	0.103472	0.124463	0.0437954	0.0584212	0.0540114	0.042993	0.0209321	0.0352515	0.0399364	0.0664899	0.075171	0.063588	0.0761046	0.0999585	0.126235	0.159352	0.194856	0.228092	0.223312	0.231324	0.270135	0.267855	0.257675	0.261847	0.277761	0.253159	0.237481	0.224448	0.216097	0.195692	0.20546	0.232519	0.221509	0.200591	0.234503	0.25842	0.286323	0.285752	0.243122
-0.0343558	-0.0175363	-0.0272381	-0.028735	-0.019099	-0.02814	-0.0293001	-0.0359241	-0.0441684	-0.0424352	-0.0407958	-0.0178916	0.00947926	-0.00144151	0.021722	0.0653362	0.0281536	-0.00650772	0.0274525	0.0531197	0.0661823	0.0728616	0.06936	0.0865211	0.0949763	0.119682	0.146718	0.183113	0.216798	0.239196	0.257377	0.270803	0.267897	0.253478	0.259733	0.286549	0.25094	0.225452	0.226122	0.219875	0.203425	0.214204	0.232101	0.222713	0.214966	0.226988	0.243458	0.272156	0.259238	0.218421
0.0207513	0.0473867	0.0227859	-0.000461256	-0.0218811	-0.0438112	-0.0660685	-0.0767869	-0.0852578	-0.0655897	-0.0340269	0.0635833	0.118781	0.11035	0.102981	0.0938469	0.0379035	-0.0273026	0.00296347	0.0267725	0.0230315	0.0391651	0.0848351	0.113411	0.130849	0.152318	0.174161	0.210825	0.245094	0.279992	0.300542	0.299347	0.277618	0.241955	0.228955	0.222621	0.19832	0.178687	0.181906	0.19031	0.210725	0.224372	0.233756	0.252339	0.271969	0.279695	0.279046	0.245991	0.210902	0.172346
0.0257564	0.0125471	0.000735256	-0.0201702	-0.0544647	-0.0741209	-0.0841654	-0.0875998	-0.0903237	-0.0798068	-0.0725998	-0.0699649	-0.0448483	-0.00482931	0.00303481	-0.0105918	-0.0241809	-0.0245507	-0.00682606	0.00949789	0.0235808	0.0443412	0.0751593	0.09894	0.113064	0.14574	0.18053	0.20426	0.220309	0.216074	0.217904	0.210326	0.189327	0.159138	0.165252	0.188014	0.194057	0.193546	0.171234	0.157371	0.156064	0.158698	0.154496	0.204502	0.261177	0.245324	0.226808	0.215878	0.19634	0.18408
0.0152055	0.00411535	-0.0298429	-0.0566735	-0.105237	-0.106767	-0.0836281	-0.0941799	-0.112238	-0.114035	-0.111108	-0.126728	-0.12742	-0.100628	-0.0886433	-0.0830251	-0.0363495	-0.000197334	-0.00202621	-0.00969405	0.00414112	0.0258421	0.0778396	0.099136	0.102143	0.140384	0.190128	0.191624	0.199091	0.219827	0.227248	0.207957	0.19079	0.180235	0.157364	0.148888	0.149014	0.154753	0.19689	0.195491	0.120059	0.123675	0.170605	0.199113	0.213499	0.210504	0.199713	0.195541	0.205336	0.234293
-0.016361	-0.0372393	-0.0557339	-0.0774703	-0.0887509	-0.073162	-0.114836	-0.133822	-0.132808	-0.115467	-0.11283	-0.113751	-0.127772	-0.128488	-0.119927	-0.118566	-0.112143	-0.0737683	-0.0222627	-0.0203539	-0.0145886	0.015674	0.0639157	0.0849519	0.0899461	0.0971879	0.130515	0.151569	0.164108	0.191396	0.211254	0.214206	0.198233	0.18583	0.18019	0.161657	0.150209	0.150331	0.163018	0.165911	0.122958	0.112188	0.145141	0.162867	0.183029	0.211948	0.226225	0.246431	0.250822	0.26912
-0.0193728	-0.0442675	-0.0678263	-0.0731772	-0.0673978	-0.102436	-0.158365	-0.16629	-0.144238	-0.17168	-0.159548	-0.149047	-0.129859	-0.124696	-0.128298	-0.145524	-0.121225	-0.106487	-0.0569416	-0.0203344	-0.00576479	0.0223748	0.0842522	0.09086	0.0952301	0.109984	0.133357	0.123197	0.147263	0.164187	0.165292	0.173555	0.164564	0.167224	0.164841	0.157102	0.150901	0.140385	0.134712	0.122279	0.11539	0.0957259	0.0979033	0.137042	0.183993	0.213088	0.243862	0.262829	0.25528	0.256839
-0.0037226	-0.0230048	-0.0451626	-0.0529446	-0.0449247	-0.0849205	-0.156591	-0.174517	-0.155305	-0.175786	-0.158985	-0.137166	-0.12265	-0.125654	-0.140611	-0.158219	-0.140719	-0.104616	-0.0514494	-0.0165975	0.00339733	0.0593691	0.122694	0.117074	0.107393	0.122513	0.150071	0.140006	0.127917	0.141578	0.155248	0.157714	0.164431	0.156751	0.15357	0.127503	0.125682	0.118575	0.109862	0.104627	0.112332	0.142519	0.126439	0.15429	0.188037	0.211359	0.223759	0.243061	0.260624	0.229351
0.0302517	0.0123166	0.00168474	-0.00598877	-0.024775	-0.0515384	-0.122992	-0.146667	-0.149886	-0.129587	-0.110951	-0.117425	-0.115794	-0.127752	-0.135699	-0.145936	-0.128092	-0.0991656	-0.0431448	-0.00783904	-0.00418417	0.0528214	0.0968156	0.0905506	0.0804342	0.0721757	0.094237	0.116735	0.108442	0.11964	0.150432	0.160113	0.164265	0.150681	0.133892	0.101093	0.102009	0.0957541	0.089807	0.0974567	0.122329	0.137583	0.164999	0.173851	0.190265	0.199967	0.208731	0.215077	0.22755	0.193656
0.0689642	0.0480841	0.0496085	0.0336013	0.0153309	0.00399319	0.000579605	-0.0180425	-0.0777298	-0.0960553	-0.0793799	-0.100118	-0.108007	-0.0871042	-0.0961628	-0.110117	-0.0861322	-0.0570313	-0.0142871	-0.0259647	-0.0356056	0.0143618	0.0219932	0.0083656	-0.001774	-0.00143613	0.0415637	0.0647984	0.0720703	0.0883471	0.124353	0.13195	0.142045	0.127349	0.111592	0.0947593	0.0853259	0.0790209	0.0615072	0.0758846	0.109858	0.105105	0.118581	0.1674	0.18311	0.188458	0.22585	0.233786	0.202617	0.213156
0.0568819	0.0710861	0.079468	0.0933122	0.0857971	0.0842466	0.0708162	0.0618042	0.0308514	0.000599358	-0.0270265	-0.0278224	-0.0291978	-0.0427981	-0.0581365	-0.0554822	-0.0263595	-0.00823803	-0.0151821	-0.0286349	-0.054657	-0.053318	-0.0563077	-0.0824248	-0.0722771	-0.0583672	0.00161838	0.0423696	0.0577564	0.0663157	0.0808483	0.0970652	0.110922	0.106507	0.0939922	0.0752417	0.0507772	0.0354538	0.0576013	0.0620551	0.0744092	0.086584	0.105917	0.127641	0.150504	0.166454	0.212654	0.261504	0.319128	0.30233
0.110171	0.1534	0.182347	0.192419	0.164386	0.118267	0.151738	0.163613	0.129716	0.105237	0.086702	0.0669125	0.034171	-0.0279564	-0.0517433	-0.0561972	-0.0585072	-0.0502509	-0.0212286	-0.0505555	-0.109352	-0.131402	-0.143978	-0.136125	-0.11899	-0.0973875	-0.0589779	-0.0272201	-0.0101587	0.0259241	0.0731181	0.0654054	0.0670027	0.08218	0.0655194	0.0341697	0.0313638	0.0203924	-0.00824292	0.0275191	0.096177	0.0880826	0.0910991	0.113285	0.146092	0.183727	0.2199	0.264135	0.329037	0.305802
0.228057	0.251608	0.251426	0.210475	0.185627	0.163275	0.165856	0.156278	0.0986393	0.0708988	0.0573905	0.0373357	0.0121051	-0.0237271	-0.0381559	-0.034691	-0.0431354	-0.0450519	-0.0518259	-0.0697554	-0.0981815	-0.115378	-0.129309	-0.138845	-0.125082	-0.102953	-0.0782796	-0.0510907	-0.0191997	-0.00410447	0.00819652	0.0240913	0.0465942	0.0740271	0.0729515	0.0656007	0.045603	0.0278791	0.01361	0.0374562	0.0840409	0.0975469	0.114466	0.131296	0.159035	0.18927	0.273417	0.334342	0.34844	0.305092
0.276428	0.255648	0.24169	0.240724	0.201943	0.155832	0.157566	0.142425	0.0941425	0.0581165	0.021523	-0.0194219	-0.0520528	-0.0903597	-0.0962129	-0.0880944	-0.0880019	-0.085088	-0.0854419	-0.101891	-0.120674	-0.128091	-0.138922	-0.123544	-0.110316	-0.0951134	-0.0893087	-0.0848734	-0.0649026	-0.0313284	0.0299385	0.0286333	0.0437515	0.0538626	0.0644098	0.069376	0.0552257	0.0407438	0.0196229	0.0348096	0.0522142	0.047741	0.0576049	0.0953566	0.157858	0.218207	0.292938	0.349357	0.378666	0.333183
0.238906	0.212026	0.191309	0.194604	0.164403	0.161524	0.166534	0.151985	0.0969222	0.0611944	0.0300199	0.000860676	-0.0132018	-0.0265201	-0.0363072	-0.0503054	-0.0462172	-0.0434739	-0.0467126	-0.080186	-0.113744	-0.138137	-0.154797	-0.124203	-0.111679	-0.104002	-0.116441	-0.113378	-0.0501498	0.00129159	0.0527228	0.0458283	0.0392634	0.0459114	0.0529791	0.0403919	0.0398973	0.0268793	0.0114885	0.0214482	0.0410289	0.0392317	0.0451264	0.0644739	0.123634	0.176322	0.205366	0.255563	0.393852	0.400572
0.226883	0.203778	0.182966	0.196953	0.191299	0.183525	0.178095	0.151765	0.118371	0.0825099	0.0566583	0.028031	0.0140283	0.0055889	-0.0229989	-0.0444503	-0.0462152	-0.0640944	-0.081102	-0.114967	-0.113783	-0.0919271	-0.10857	-0.104436	-0.115724	-0.113617	-0.112754	-0.077759	-0.0241326	0.0275944	0.0246302	0.0468001	0.0401761	0.0402381	0.0422385	0.0349093	0.0357358	0.030911	0.0118652	0.0217877	0.0500282	0.0705502	0.0764307	0.0781667	0.107184	0.158157	0.190241	0.235448	0.331094	0.337815
0.212385	0.193051	0.189199	0.18799	0.182334	0.152746	0.16742	0.140908	0.10857	0.077514	0.0517076	0.0237714	0.0168949	0.0216537	-0.00693576	-0.0554976	-0.0826443	-0.100626	-0.133908	-0.117018	-0.109171	-0.0871896	-0.0849214	-0.0979029	-0.109147	-0.0797892	-0.0944976	-0.0593545	-0.0258926	-0.0132211	-0.0158434	0.00520734	0.0182096	0.0294081	0.0313788	0.0287241	0.0310665	0.0263378	0.0104606	0.0182666	0.0454607	0.0625392	0.0618955	0.0679723	0.0971901	0.150466	0.212033	0.257461	0.316497	0.379226
0.205836	0.19594	0.191959	0.162368	0.126706	0.0939182	0.120344	0.119695	0.0723766	0.0409983	0.0196318	0.00177079	-0.00502982	0.0163463	-0.0102775	-0.0617733	-0.0924715	-0.125608	-0.166138	-0.149181	-0.0976615	-0.0859395	-0.0837678	-0.0921135	-0.0616134	-0.0213598	-0.0484511	-0.0698009	-0.04915	-0.0362631	-0.0225164	7.93858e-05	0.0131326	0.0283867	0.0511765	0.0464719	0.0485631	0.0172442	0.00770924	0.015578	0.0236328	0.0119025	0.0109716	0.0388513	0.0516335	0.106899	0.174979	0.255884	0.332009	0.395142
0.220311	0.19943	0.186697	0.14881	0.112769	0.0831611	0.0916655	0.0907936	0.0422247	0.0229254	0.00300378	-0.0132089	-0.0264432	-0.00669423	-0.0334165	-0.0765254	-0.0997204	-0.13332	-0.164139	-0.156111	-0.101618	-0.0888415	-0.0566542	-0.0477423	-0.0167795	0.015508	-0.0284207	-0.0509032	-0.0335003	-0.00559122	0.0123139	0.0458581	0.0686291	0.0543807	0.0804939	0.100158	0.0600154	0.0258485	0.0125653	0.0166287	0.0193549	0.00746226	0.0138864	0.0595514	0.0683163	0.0714546	0.127565	0.208539	0.320544	0.364807
0.170295	0.160995	0.155475	0.142404	0.117105	0.0918239	0.0707479	0.0515209	0.0112724	0.000618024	-0.000394496	-0.00963311	-0.018602	-0.0273792	-0.0578682	-0.0850216	-0.0879519	-0.0938647	-0.113242	-0.122241	-0.116874	-0.0882948	-0.0594753	-0.008803	0.0109024	0.0269328	-0.0151576	-0.0474571	-0.023503	0.0150539	0.0525733	0.0566452	0.0751539	0.116773	0.12024	0.103152	0.0705566	0.0402544	0.016543	0.0317095	0.0430617	0.0581286	0.0644931	0.100945	0.118496	0.139495	0.185695	0.209709	0.233159	0.258467
0.122137	0.108037	0.10164	0.106651	0.0699589	0.0232622	-0.0336352	-0.0688165	-0.094535	-0.0853683	-0.0739196	-0.0531308	-0.0426744	-0.0454676	-0.0978369	-0.102828	-0.0770413	-0.0665734	-0.070472	-0.097186	-0.0826316	-0.0614418	-0.0551526	-0.0528662	-0.05335	-0.0407235	-0.0561217	-0.118817	-0.0878909	-0.0389775	0.00106783	0.0320765	0.0568237	0.100951	0.125321	0.119732	0.09636	0.0696073	0.0697319	0.0444912	0.0029933	0.0909196	0.151163	0.178916	0.1728	0.163526	0.196623	0.182454	0.138797	0.0961172
0.1365	0.119984	0.0978356	0.0502266	0.0117292	-0.0275451	-0.0536865	-0.0624795	-0.0636285	-0.0570318	-0.0611627	-0.0809351	-0.0869128	-0.0969177	-0.0985038	-0.0970207	-0.0860137	-0.0898346	-0.0862044	-0.0592099	-0.0772299	-0.0909007	-0.0601759	-0.0630345	-0.0851138	-0.0777674	-0.0786976	-0.0912339	-0.0671277	-0.0345136	-0.0263806	-0.00778588	0.00942887	0.0528071	0.0879927	0.123508	0.141938	0.145087	0.117777	0.0948253	0.0720539	0.107377	0.130815	0.147934	0.135177	0.108018	0.0659602	0.0510297	0.0473016	0.0424468
0.0894603	0.088997	0.0867405	0.0677013	0.038046	0.0223654	0.0156664	0.0203851	0.0618407	0.0372881	0.019996	-0.0387377	-0.0931552	-0.123719	-0.114467	-0.125015	-0.138907	-0.136294	-0.141875	-0.159086	-0.177751	-0.188078	-0.117741	-0.126622	-0.184837	-0.169622	-0.162492	-0.118026	-0.0781116	-0.0452693	-0.0761645	-0.0698104	-0.0405485	-0.0265588	-0.010652	0.027223	0.0797401	0.152136	0.182583	0.152229	0.088594	0.0816531	0.0926043	0.0872678	0.144334	0.164968	0.178245	0.163242	0.135197	0.121194
0.136608	0.165142	0.165401	0.135492	0.0990451	0.0768399	0.0714686	0.102257	0.150611	0.130394	0.0803912	-0.00831936	-0.0590545	-0.100678	-0.139174	-0.149443	-0.171115	-0.149428	-0.153008	-0.121142	-0.187888	-0.218176	-0.197238	-0.201485	-0.233828	-0.209771	-0.182452	-0.155407	-0.124954	-0.120091	-0.133072	-0.131349	-0.134943	-0.117338	-0.0993081	-0.0632743	-0.0154988	0.0469421	0.0879775	0.115022	0.0924337	0.0977175	0.119224	0.138804	0.188191	0.225425	0.220149	0.205245	0.168072	0.12378
0.236963	0.265777	0.26441	0.224877	0.190574	0.174502	0.178167	0.209134	0.17331	0.133074	0.0829785	0.0400017	-0.00939775	-0.0532635	-0.113556	-0.163791	-0.189613	-0.168282	-0.159426	-0.147608	-0.20201	-0.201724	-0.180862	-0.185112	-0.194383	-0.24382	-0.216265	-0.206793	-0.181162	-0.173034	-0.170736	-0.161727	-0.162152	-0.130111	-0.0860332	-0.0574635	-0.0216796	-0.0349614	0.0265785	0.0538683	0.107402	0.111978	0.133579	0.231729	0.294916	0.332386	0.300129	0.294149	0.278373	0.203043
0.294799	0.30507	0.303729	0.277743	0.257954	0.241931	0.236292	0.209679	0.170864	0.131413	0.0999681	0.071576	0.022068	-0.0247586	-0.0797377	-0.130151	-0.146118	-0.155837	-0.146858	-0.165756	-0.181415	-0.181154	-0.151869	-0.16777	-0.183556	-0.22654	-0.223017	-0.222856	-0.197137	-0.190156	-0.170594	-0.161483	-0.140128	-0.0685125	-0.0242902	0.00814158	-0.0476431	-0.0610989	-0.0115355	0.0374772	0.0957447	0.114325	0.214556	0.333811	0.397338	0.396332	0.336326	0.330329	0.38915	0.282929
0.309788	0.314383	0.308194	0.298895	0.278837	0.26232	0.245596	0.218781	0.176082	0.157829	0.126235	0.0860122	0.0470689	0.000246488	-0.0316209	-0.0501484	-0.0608747	-0.0797099	-0.08616	-0.105046	-0.120894	-0.114258	-0.0900849	-0.106056	-0.123735	-0.19283	-0.189209	-0.141077	-0.182318	-0.17632	-0.126265	-0.056141	-0.0302509	0.045546	0.0497518	0.080372	0.0229101	-0.0162356	-0.0478139	0.00135712	0.0685599	0.151047	0.251791	0.325512	0.389072	0.386907	0.333787	0.365858	0.435097	0.336888
0.330545	0.323492	0.316905	0.314224	0.29677	0.280689	0.278884	0.253154	0.199546	0.187795	0.158787	0.113542	0.0776234	0.0604412	0.0628076	0.0437747	0.0115903	0.00122523	-0.0054272	0.00624694	-0.00134252	0.010476	0.0217061	0.0357127	0.0390174	-0.0865647	-0.098049	0.038161	-0.0279798	-0.068907	0.0658828	0.136102	0.151145	0.154028	0.157954	0.143336	0.142377	0.120195	0.0105928	0.0365108	0.102542	0.179542	0.182368	0.191011	0.272726	0.290325	0.276004	0.308094	0.384489	0.502934
0.35045	0.343514	0.345131	0.352797	0.325375	0.308001	0.297374	0.266881	0.235597	0.207896	0.180123	0.144649	0.133508	0.123549	0.129905	0.115502	0.082545	0.0792333	0.0766842	0.0803815	0.0574139	0.0405865	0.0422519	0.0599378	0.0857631	0.0908462	0.102674	0.126108	0.119749	0.120931	0.166042	0.187424	0.20365	0.195271	0.184522	0.149278	0.159152	0.161042	0.130154	0.154361	0.2185	0.24504	0.23095	0.185139	0.173222	0.168385	0.107807	0.158223	0.246273	0.415037
0.384609	0.387332	0.397344	0.367303	0.354263	0.359981	0.304896	0.263998	0.221763	0.205259	0.18549	0.171668	0.185317	0.191449	0.19209	0.180077	0.15151	0.109913	0.0866637	0.0775761	0.0698215	0.0902656	0.10216	0.109103	0.106519	0.105441	0.112424	0.12124	0.127557	0.130263	0.132173	0.13317	0.130663	0.130491	0.135914	0.146553	0.178383	0.175211	0.137875	0.170225	0.223909	0.306692	0.259487	0.253187	0.283912	0.352854	0.406534	0.459242	0.439185	0.43074
0.38269	0.38059	0.374887	0.348587	0.328293	0.315602	0.356382	0.375243	0.357515	0.337645	0.281127	0.196885	0.214128	0.213029	0.195709	0.1751	0.131407	0.0684643	0.0683214	0.109006	0.178198	0.216484	0.215384	0.178413	0.138143	0.111268	0.103827	0.107236	0.116736	0.131586	0.146279	0.15771	0.16358	0.104489	0.110721	0.182117	0.172096	0.165338	0.162424	0.20348	0.22668	0.239328	0.259811	0.268503	0.261383	0.369241	0.367954	0.271015	0.223341	0.314854
0.378159	0.372845	0.35193	0.32779	0.305106	0.278613	0.251565	0.255079	0.25257	0.243904	0.210134	0.20702	0.198312	0.195799	0.195736	0.106117	0.0622124	0.0636342	0.134897	0.187066	0.247277	0.25453	0.248848	0.218869	0.157233	0.125708	0.113266	0.13799	0.146877	0.138285	0.167252	0.178241	0.170075	0.147218	0.153913	0.191419	0.22409	0.221513	0.194176	0.221485	0.253361	0.310609	0.34841	0.347808	0.287066	0.36761	0.359936	0.248609	0.249904	0.343098
0.338604	0.32938	0.308754	0.284972	0.273656	0.262562	0.248591	0.238825	0.228595	0.220344	0.20235	0.185126	0.193636	0.162693	0.115629	0.0694277	0.11426	0.171711	0.170465	0.123079	0.129167	0.194385	0.228366	0.190954	0.158971	0.14484	0.128177	0.151045	0.170878	0.177484	0.192018	0.176679	0.15419	0.12955	0.0744471	0.0440582	0.0598466	0.0595271	0.0457819	0.0810823	0.183491	0.300147	0.344251	0.349157	0.300495	0.332246	0.312271	0.244563	0.350089	0.379924
0.311191	0.30185	0.293887	0.303979	0.292709	0.257695	0.247544	0.237746	0.23034	0.228278	0.210174	0.227663	0.188535	0.157346	0.161925	0.0826941	0.127648	0.190177	0.172826	0.12531	0.0978417	0.0667089	0.100826	0.149876	0.11962	0.105288	0.0926742	0.114333	0.13421	0.165295	0.179988	0.164507	0.025057	0.0576426	0.00232758	0.00322416	0.0486658	0.0484711	0.109734	0.153126	0.255779	0.269841	0.273345	0.278446	0.324928	0.332968	0.312814	0.253992	0.295443	0.325581
0.316296	0.317105	0.313225	0.319431	0.302475	0.268851	0.257987	0.252018	0.246754	0.240651	0.232696	0.251808	0.208173	0.193129	0.205435	0.138238	0.132492	0.174572	0.162455	0.128888	0.0954533	0.0468153	0.0697941	0.138328	0.110853	0.0842398	0.0646853	0.0862848	0.0754985	0.0910769	0.102553	0.0355465	-0.111801	-0.0456367	0.100027	0.139884	0.172173	0.156555	0.209157	0.259594	0.314946	0.32096	0.317703	0.273731	0.299018	0.318877	0.406161	0.386282	0.363321	0.321796
0.330216	0.331025	0.328144	0.31874	0.301738	0.283093	0.27375	0.267767	0.26444	0.24831	0.240162	0.224491	0.196923	0.181765	0.18456	0.198234	0.192445	0.190486	0.166885	0.133239	0.0878626	0.0559686	0.0789295	0.120268	0.0178862	-0.0090008	0.0530459	0.0685023	0.0578066	0.00318153	-0.045776	-0.112929	-0.189785	-0.0110348	0.135448	0.269148	0.249413	0.23366	0.283679	0.347758	0.403446	0.3991	0.326092	0.281868	0.254844	0.278443	0.366164	0.467676	0.442871	0.401285
0.329004	0.329901	0.320531	0.31937	0.312184	0.289939	0.281827	0.259914	0.254958	0.243392	0.238382	0.205366	0.182747	0.160279	0.162616	0.186598	0.193907	0.199669	0.165827	0.161134	0.124777	0.107661	0.086802	0.0850648	-0.0901246	-0.177741	-0.0329608	-0.0214074	0.042643	-0.0221132	-0.106028	-0.166905	-0.202169	-0.00436404	0.115696	0.247077	0.234421	0.25816	0.349343	0.406359	0.421824	0.385033	0.261671	0.262494	0.276266	0.276913	0.300067	0.38607	0.483889	0.520787
0.320808	0.32256	0.325147	0.322717	0.31672	0.307011	0.315531	0.289723	0.242337	0.194357	0.193768	0.210042	0.180809	0.155246	0.150187	0.174425	0.17979	0.164794	0.141133	0.144164	0.157886	0.112525	0.0886134	0.0617375	-0.023877	-0.130112	-0.212586	-0.168561	-0.0811642	-0.00385117	-0.0238425	-0.0851628	-0.14466	0.0714344	0.180591	0.2003	0.181155	0.201211	0.240259	0.218887	0.235706	0.254155	0.351736	0.366754	0.349396	0.347218	0.365283	0.381923	0.615955	0.669798
0.341995	0.344908	0.348003	0.351105	0.357802	0.342734	0.421391	0.418584	0.343167	0.299804	0.238073	0.148958	0.163018	0.162857	0.171695	0.207486	0.210186	0.177537	0.0500802	0.0185426	0.0824068	-0.0234817	-0.102191	-0.150289	-0.195795	-0.201282	-0.176496	-0.268441	-0.295912	-0.258887	-0.274521	-0.248172	-0.168056	0.0130458	0.160674	0.273329	0.231748	0.211846	0.206598	0.109986	0.0372042	0.00899287	0.28303	0.395356	0.368763	0.315332	0.302895	0.297911	0.289451	0.285501
0.341456	0.341028	0.348615	0.395347	0.485922	0.60096	0.589813	0.557795	0.511666	0.492628	0.460355	0.408265	0.375147	0.298712	0.196232	0.254642	0.26377	0.222135	0.193278	0.164884	0.135807	0.011077	-0.0776619	-0.128184	-0.110953	-0.0838222	-0.0541445	-0.0961533	-0.125015	-0.14035	-0.126372	-0.138684	-0.168133	0.0671702	0.218331	0.284717	0.298131	0.300017	0.285382	-0.0331137	-0.173551	-0.120252	-0.0813092	-0.0426333	0.0129233	0.105225	0.201274	0.276221	0.324992	0.358224
0.351537	0.35602	0.380811	0.516469	0.597424	0.601964	0.598285	0.552081	0.431961	0.469477	0.45879	0.44765	0.395671	0.323331	0.240371	0.311361	0.329634	0.315459	0.248161	0.192947	0.0901855	0.0925992	0.0517922	0.0753395	0.0350753	0.018677	-0.0720141	-0.130721	-0.147171	-0.0929656	-0.0152519	0.0181861	0.109383	-0.0400213	0.05019	0.243212	0.253608	0.183306	-0.128884	0.184257	0.198858	0.262493	0.235231	0.182716	-0.0988715	0.0323376	0.145862	0.278954	0.323235	0.299996
0.580667	0.604127	0.63021	0.73928	0.754098	0.722657	0.717323	0.682844	0.595149	0.59128	0.587548	0.598829	0.514293	0.417188	0.33265	0.342977	0.300558	0.266224	0.230253	0.204356	0.137193	0.147785	0.148275	0.149619	0.123676	0.0786901	-0.00316747	-0.0816316	-0.0493183	0.0640123	0.106395	0.116362	0.158257	0.149744	0.236087	0.361626	0.357781	0.353066	0.220922	0.349769	0.298795	0.274635	0.245198	0.239728	0.129481	0.191067	0.211325	0.287115	0.356187	0.418023
0.611601	0.635047	0.684827	0.81196	0.826923	0.750148	0.696924	0.662038	0.639858	0.559631	0.555902	0.599064	0.481494	0.383866	0.321794	0.294189	0.251479	0.268925	0.250309	0.224343	0.163178	0.0839763	0.0845415	0.0659557	0.100236	0.0552121	0.112812	0.0771532	0.109666	0.295286	0.284251	0.294176	0.224946	0.177248	0.263979	0.290357	0.30136	0.296615	0.326192	0.323588	0.272437	0.276264	0.269444	0.263872	0.250884	0.281051	0.301421	0.312717	0.315645	0.377809
0.506477	0.52894	0.598281	0.738164	0.828503	0.771759	0.760085	0.710953	0.64109	0.534974	0.420251	0.44052	0.35417	0.380263	0.34303	0.323011	0.313491	0.326964	0.300351	0.332146	0.311101	0.226963	0.131415	0.0871148	0.119293	0.176473	0.256527	0.254812	0.298445	0.442454	0.40726	0.352599	0.29206	0.235546	0.213113	0.22706	0.244037	0.260866	0.287294	0.281298	0.248969	0.248797	0.252475	0.258694	0.241814	0.269986	0.286533	0.298038	0.310517	0.393404
0.465272	0.437241	0.527776	0.616696	0.599964	0.618673	0.718663	0.735793	0.547436	0.423697	0.313236	0.269819	0.282609	0.316714	0.335322	0.32834	0.306082	0.315981	0.309325	0.346342	0.393449	0.310764	0.256042	0.165586	0.169475	0.264375	0.318061	0.367013	0.385985	0.372088	0.283672	0.315334	0.307704	0.277915	0.249262	0.253103	0.279846	0.30086	0.317341	0.307987	0.284844	0.263946	0.291733	0.320932	0.298262	0.304932	0.345253	0.343325	0.398474	0.437721
0.518923	0.451735	0.412222	0.424417	0.371543	0.336879	0.287845	0.305556	0.299051	0.297545	0.252923	0.218337	0.256786	0.277821	0.273275	0.229479	0.200895	0.258539	0.303962	0.347124	0.26781	0.237579	0.23317	0.221148	0.17521	0.269783	0.241009	0.230611	0.235294	0.198673	0.201188	0.289554	0.291877	0.314122	0.27757	0.300302	0.30147	0.328221	0.36051	0.415122	0.403145	0.421756	0.432645	0.485231	0.454808	0.441891	0.492944	0.46123	0.414211	0.412701
0.329065	0.216083	0.228553	0.311944	0.376391	0.304927	0.161411	0.160206	0.145317	0.155769	0.237926	0.316954	0.385514	0.347162	0.306186	0.272086	0.25878	0.242713	0.244771	0.289896	0.271435	0.275597	0.379569	0.376261	0.333905	0.214838	0.233593	0.238125	0.232669	0.242764	0.257844	0.296759	0.234088	0.230578	0.378632	0.427752	0.427079	0.375832	0.450279	0.481848	0.511012	0.488769	0.583551	0.547904	0.414781	0.383886	0.469388	0.432231	0.398734	0.348772
0.252288	0.193563	0.287412	0.360209	0.377464	0.30069	0.243548	0.184904	0.10112	0.110308	0.118801	0.125432	0.111644	0.135979	0.186134	0.254922	0.222347	0.176675	0.155216	0.176482	0.194581	0.208371	0.23578	0.24677	0.249182	0.262088	0.257615	0.249409	0.250269	0.296949	0.34888	0.40192	0.372081	0.390054	0.468304	0.52103	0.514563	0.488273	0.52756	0.467799	0.328926	0.0919925	0.404047	0.535898	0.364371	0.314703	0.375752	0.484197	0.535435	0.55338
0.302443	0.19883	0.212052	0.225548	0.207194	0.156923	0.11785	0.105268	0.109841	0.0955355	0.101984	0.120684	0.126117	0.132683	0.151865	0.181367	0.183605	0.17127	0.160403	0.164722	0.208519	0.299895	0.24693	0.215085	0.196751	0.263035	0.243709	0.216695	0.25144	0.33807	0.387905	0.35929	0.309163	0.280257	0.288375	0.197105	0.247084	0.337706	0.320397	0.302764	0.264974	0.270317	0.369763	0.489158	0.628417	0.693219	0.655572	0.512978	0.392275	0.41194
0.256836	0.178329	0.278304	0.234948	0.178129	0.117939	0.10599	0.109318	0.160085	0.1372	0.129637	0.11557	0.112701	0.11627	0.115972	0.111436	0.0870478	0.052177	0.0474943	0.0842445	0.151637	0.232597	0.356214	0.358926	0.296744	0.286302	0.28106	0.278193	0.316826	0.237699	0.203243	0.0998504	0.118	0.127316	0.188098	0.175072	0.290055	0.492658	0.421657	0.385652	0.383625	0.478756	0.44365	0.393712	0.438129	0.498095	0.564699	0.560799	0.575852	0.628985
0.32864	0.168421	0.183837	0.158626	0.140689	0.142307	0.202096	0.203561	0.116122	0.16011	0.18076	0.158064	0.264117	0.220878	0.172206	0.124911	0.0439629	0.00078839	0.0762921	0.106923	0.164668	0.159883	0.151059	0.171486	0.165712	0.217759	0.229544	0.273762	0.298549	0.267017	0.211086	0.0764508	0.128781	0.185612	0.228043	0.222785	0.221248	0.315892	0.406493	0.349774	0.330495	0.259797	0.390415	0.383279	0.45553	0.452788	0.508612	0.523634	0.525373	0.567372
0.331395	0.184445	0.152329	0.160711	0.150418	0.286875	0.2648	0.266377	0.191228	0.226629	0.247362	0.157862	0.198572	0.183031	0.232042	0.132743	0.103065	0.164056	0.171308	0.166434	0.184929	0.228862	0.2355	0.17434	0.140809	0.15935	0.114034	0.140875	0.0805976	0.0394956	-0.0182967	-0.0147665	0.0909299	0.147975	0.251022	0.260649	0.253947	0.215103	0.302097	0.298721	0.346618	0.209519	0.294047	0.342436	0.423656	0.419788	0.430296	0.447123	0.462608	0.514219
0.241313	0.116766	0.0928811	0.0987537	0.0629968	0.152201	0.128732	0.105263	0.0659851	0.0846382	0.133684	0.0746225	0.122351	0.124679	0.167942	0.0951763	0.205657	0.266883	0.267339	0.164071	0.182709	0.224461	0.236248	0.174834	0.178268	0.146268	0.100792	0.110543	0.0334805	-0.00875454	-0.022302	0.00942581	0.109551	0.145324	0.228903	0.26457	0.308591	0.276851	0.288673	0.25416	0.302406	0.38171	0.388604	0.437166	0.335212	0.20149	0.211975	0.382296	0.420776	0.47247
0.264881	0.138275	0.0630275	-0.011165	-0.0471117	-0.0437069	-0.0596765	-0.0833881	-0.0640362	-0.0292459	0.0199612	0.0498735	0.129072	0.131559	0.125939	0.124695	0.236893	0.272503	0.303396	0.195581	0.144992	0.14916	0.157492	0.139687	0.162021	0.124609	0.117652	0.127409	0.0724747	0.100353	0.086653	0.0834929	0.14735	0.183261	0.249513	0.312435	0.356679	0.343266	0.309561	0.266869	0.258972	0.439747	0.438416	0.43007	0.271327	0.110122	0.140841	0.344367	0.388746	0.422371
0.283939	0.235135	0.0166547	-0.0542531	-0.0329512	0.0164134	0.0148236	0.0266339	0.04983	0.115563	0.220022	0.218336	0.248609	0.187724	0.189273	0.251116	0.255624	0.282107	0.235963	0.266879	0.216027	0.122926	0.128376	0.107012	0.0795059	0.0868004	0.07081	0.0663043	0.0216761	0.0850134	0.112263	0.0803839	0.138103	0.157939	0.266128	0.314769	0.347226	0.319604	0.306876	0.29957	0.29921	0.259347	0.253102	0.244841	0.255333	0.264387	0.29514	0.337258	0.381615	0.415715
0.22594	0.156071	0.00652713	0.0464621	0.0855245	0.0912305	0.124157	0.154442	0.162248	0.235018	0.334587	0.433264	0.364147	0.294501	0.272823	0.386626	0.326703	0.230381	0.0724617	0.126127	0.110847	0.0892343	0.0760696	0.0622161	0.043173	0.0983767	0.108614	0.111011	0.112097	0.105973	0.116353	0.154527	0.17718	0.170057	0.150094	0.21624	0.251437	0.273913	0.248396	0.231395	0.214932	0.191019	0.197493	0.215024	0.25867	0.267305	0.292676	0.322637	0.369402	0.389493
0.130375	0.161801	0.181205	0.198241	0.218423	0.354382	0.432313	0.49359	0.438586	0.39844	0.338434	0.264633	0.252965	0.247282	0.252665	0.26154	0.259785	0.222885	0.180609	0.14438	0.108061	0.0324974	0.0551331	0.0919208	0.135098	0.201849	0.187489	0.174411	0.167711	0.172539	0.200644	0.24702	0.253552	0.216402	0.179352	0.183163	0.171634	0.160373	0.153046	0.155651	0.157845	0.175275	0.213618	0.23786	0.258882	0.284972	0.319512	0.336922	0.350947	0.367066
0.464688	0.38337	0.377793	0.392351	0.420898	0.378628	0.295879	0.217419	0.208582	0.258901	0.326388	0.461597	0.409399	0.372864	0.361406	0.360814	0.200673	0.00111048	-0.0401645	-0.0127628	0.0581135	0.14067	0.118835	0.21107	0.328268	0.367131	0.318589	0.260074	0.192334	0.1685	0.182141	0.245487	0.424919	0.306778	0.200217	0.205595	0.176596	0.161804	0.159425	0.168418	0.154037	0.1456	0.144388	0.194104	0.247123	0.30743	0.34867	0.370461	0.38837	0.409289
0.440545	0.325727	0.281965	0.280048	0.262897	0.22396	0.222731	0.343741	0.238271	0.382497	0.407104	-0.029507	-0.0225039	0.190471	0.464381	0.388945	0.393166	0.339787	0.227096	0.223098	0.26037	0.254603	0.153333	0.202219	0.293764	0.437477	0.254416	0.137827	0.193624	0.208494	0.276988	0.375874	0.297901	0.295595	0.255382	0.22628	0.240959	0.230451	0.215202	0.196347	0.180267	0.166844	0.169806	0.242189	0.29424	0.333073	0.361649	0.399279	0.428969	0.460488
0.261984	0.242911	0.253882	0.362023	0.399886	0.335585	0.278684	0.30959	0.0844643	0.267157	0.31688	0.173397	0.136206	0.301426	0.343474	0.446937	0.408329	0.398562	0.524366	0.51521	0.360666	0.17195	0.144522	0.10551	0.147917	0.189817	0.220594	0.154965	0.162304	0.193401	0.261792	0.307186	0.188983	0.217879	0.26954	0.256641	0.253982	0.24089	0.226199	0.206111	0.186006	0.173415	0.235468	0.273619	0.328531	0.382264	0.415988	0.44351	0.469808	0.514954
0.240242	0.213788	0.279012	0.383959	0.416457	0.52437	0.467252	0.452711	0.367481	0.406094	0.227792	0.410934	0.373189	0.289456	0.268798	0.316608	0.251649	0.242927	0.45118	0.397259	0.242236	-0.049347	0.261922	0.208499	0.0725551	0.0944381	0.12681	0.163786	0.183982	0.261429	0.230722	0.223543	0.221911	0.220274	0.266475	0.243383	0.242037	0.228329	0.212699	0.21797	0.208836	0.237698	0.286365	0.323758	0.376415	0.432946	0.462024	0.478532	0.504866	0.549543
0.246625	0.305643	0.361434	0.35201	0.410738	0.575279	0.708026	0.69349	0.625975	0.576374	0.397486	0.554825	0.454114	0.369943	0.27066	0.239444	0.174107	0.237641	0.429915	0.38752	0.397256	0.19714	0.350589	0.269122	0.143439	0.114636	0.0843592	0.121405	0.397736	0.328356	0.297508	0.18796	0.252977	0.252051	0.23634	0.210089	0.217492	0.251169	0.24306	0.258257	0.280178	0.309014	0.335538	0.338043	0.390884	0.456588	0.477052	0.491135	0.504504	0.568993
0.228717	0.33754	0.286749	0.33064	0.437919	0.610941	0.760911	0.754765	0.674132	0.652259	0.515967	0.506332	0.544614	0.363134	0.262353	0.203851	0.271156	0.322257	0.480968	0.499637	0.49751	0.436651	0.206916	0.233469	0.223705	0.169437	0.137894	0.200769	0.433097	0.447393	0.282615	0.177055	0.245658	0.235901	0.230631	0.208783	0.223852	0.25383	0.292887	0.3094	0.317921	0.353456	0.377444	0.377729	0.423444	0.473663	0.492503	0.486872	0.508994	0.577579
0.270261	0.280535	0.290372	0.353133	0.445139	0.51339	0.570905	0.598416	0.619661	0.595271	0.485885	0.377664	0.503765	0.417089	0.263926	0.146209	0.247491	0.321092	0.396796	0.457412	0.474248	0.307321	0.272132	0.23217	0.22091	0.204506	0.142669	0.0669699	0.153411	0.362696	0.31332	0.205243	0.263219	0.235369	0.233447	0.233035	0.230925	0.262736	0.296307	0.317311	0.312546	0.355832	0.393202	0.424774	0.466631	0.492255	0.522097	0.55154	0.570247	0.57944
0.319678	0.22827	0.227723	0.254288	0.396611	0.458203	0.545017	0.571723	0.510521	-0.0372721	0.0940958	0.363395	0.291127	0.453653	0.429934	0.326531	0.157696	0.36936	0.392161	0.334362	0.413684	0.305926	0.266977	0.219458	0.101873	0.147076	0.100723	0.0657663	0.124488	0.372916	0.309233	0.192575	0.22763	0.210135	0.21311	0.228674	0.218624	0.256057	0.276866	0.293349	0.296702	0.308285	0.363533	0.424432	0.468975	0.499129	0.532787	0.563078	0.577996	0.589635
0.539711	0.33163	0.244629	0.228024	0.27699	0.430283	0.549245	0.561275	0.346721	0.333513	0.342975	0.403624	0.536248	0.505173	0.450983	0.441254	0.344622	0.481442	0.458465	0.389972	0.329883	0.193775	0.129333	0.142648	0.258363	0.177425	0.130071	0.127653	0.203204	0.168788	0.169415	0.180832	0.189441	0.184107	0.170961	0.180894	0.237811	0.25791	0.27563	0.289013	0.27147	0.362962	0.421567	0.464167	0.488167	0.53753	0.564803	0.580152	0.575879	0.575749
0.415563	0.384381	0.341805	0.318564	0.3541	0.420471	0.462432	0.499581	0.566732	0.494872	0.516065	0.591699	0.67827	-0.118065	0.160712	0.725826	0.761882	0.669951	0.60957	0.537137	0.381971	0.208976	0.180149	0.204921	0.193953	0.279228	0.213419	0.157886	0.272628	0.207579	0.144199	0.116967	0.1803	0.172489	0.1482	0.142074	0.181268	0.218332	0.553592	0.762628	0.34631	0.326194	0.38044	0.449118	0.472866	0.506982	0.543119	0.584484	0.629724	0.633049
0.620422	0.469424	0.413896	0.364522	0.329293	0.482125	0.484522	0.475209	0.541753	0.604217	0.699091	0.878402	1.01549	0.615097	0.619477	0.862608	0.778959	0.301914	0.389589	0.60818	0.480597	0.276849	0.275729	0.345156	0.475545	0.205441	0.244061	0.322844	0.248872	0.185811	0.188797	0.198228	0.155412	0.110836	0.133452	0.210631	0.27504	0.293494	0.328481	0.404414	0.696101	0.340352	0.316351	0.345368	0.39927	0.388927	0.412176	0.466595	0.589746	0.588211
0.516183	0.39518	0.310087	0.251749	0.267891	0.602548	0.591341	0.254303	-0.206508	-0.136462	0.519907	0.933073	0.895217	0.755792	0.562396	0.324327	0.457681	0.221215	0.479712	0.71428	0.496555	0.346209	0.317388	0.312725	0.331609	0.212862	0.200696	0.223401	0.279787	0.188372	0.185073	0.183227	0.144259	0.128449	0.176429	0.251216	0.255974	0.322602	0.359956	0.408383	0.537611	0.40466	0.400555	0.425199	0.406688	0.400219	0.421563	0.437245	0.460892	0.484098
0.341275	0.300774	0.235403	0.333483	0.442344	0.554199	0.0882372	-0.33289	-0.446903	0.218492	0.727029	0.78772	0.829429	0.838616	0.82195	0.645199	0.657276	0.469971	0.65868	0.611255	0.423965	0.328946	0.324886	0.320007	-0.149252	0.205645	0.199868	0.247585	0.311097	0.230611	0.202267	0.196372	0.191277	0.155605	0.221499	0.354507	0.374705	0.29968	0.215339	0.252596	0.348618	0.37541	0.393053	0.492223	0.498815	0.488453	0.492006	0.50349	0.41245	0.418472
0.395883	0.395006	0.44844	0.546918	0.482932	0.314413	-0.141686	-0.0623186	-0.0289902	0.654743	0.666542	0.723559	0.632459	0.840671	0.824692	0.731341	0.647367	0.583225	0.65921	0.611822	0.161772	0.347751	0.342988	0.333656	-0.0245166	0.334197	0.225032	0.268097	0.193523	0.227193	0.199282	0.18562	0.156278	0.157869	0.188186	0.318869	0.225902	0.180183	0.0991751	0.230074	0.289596	0.291334	0.279235	0.376829	0.482201	0.448659	0.452588	0.517593	0.499084	0.429971
0.514049	0.425839	0.479227	0.506247	0.348374	0.165977	0.283012	0.362691	0.371527	0.262136	0.273878	0.470756	0.355915	0.54973	0.534476	0.441025	0.371382	0.459175	0.535307	0.692666	0.237691	0.44837	0.299456	0.290191	0.34704	0.473425	0.363861	0.324513	0.19716	0.246354	0.290366	0.27666	0.208676	0.248628	0.279026	0.169437	0.0596421	0.0967541	0.127621	0.259006	0.292622	0.229716	0.217486	0.397028	0.518596	0.476191	0.406983	0.472272	0.446263	0.303357
0.546903	0.334043	0.254424	0.281787	0.221747	0.155112	0.299094	0.355394	0.320825	-0.274006	-0.14443	0.122377	0.25226	0.339429	0.326252	0.283401	0.295101	0.294515	0.351388	0.539243	0.599928	0.539305	0.36628	0.212405	0.278463	0.340514	0.452474	0.454058	0.416106	0.381698	0.439535	0.45715	0.408187	0.407068	0.261231	0.118054	0.0934699	0.193173	0.193641	0.175334	0.261259	0.198904	0.304196	0.522432	0.573302	0.554167	0.466756	0.434223	0.271138	0.179076
0.615959	0.409519	0.317118	0.204011	0.105398	0.165987	0.158212	0.112974	0.114223	0.140557	0.212525	0.269143	0.288553	0.45255	0.487778	0.461347	0.346377	0.489607	0.428083	0.405394	0.432857	0.456123	0.465808	0.390336	0.128836	0.349286	0.46211	0.458177	0.477645	0.515898	0.504308	0.473978	0.512977	0.464108	0.338767	0.189968	0.0183108	0.215065	0.23316	0.207332	0.204293	0.205577	0.241746	0.296134	0.342854	0.362399	0.331069	0.32905	0.34118	0.289849
0.44619	0.551986	0.490568	0.28219	0.0022962	0.0983369	0.123928	0.0983384	0.065156	0.0818564	0.0926559	0.125205	0.157022	0.209655	0.222102	0.19981	0.0959374	0.115625	0.238933	0.377202	0.40707	0.443839	0.355267	0.298631	0.4225	0.528685	0.521783	0.467868	0.401772	0.452461	0.454333	0.504554	0.677481	0.557119	0.49923	0.401432	0.203638	0.334462	0.343551	0.293382	0.238672	0.236536	0.254714	0.307744	0.379583	0.226999	0.191643	0.221241	0.289466	0.221055
0.179497	0.256546	0.292882	0.235731	0.0841414	0.401355	0.310997	0.144695	0.235392	0.332692	0.205341	0.0772229	0.137215	0.125636	0.159418	0.210714	0.244251	0.1554	0.244298	0.378572	0.418982	0.331795	0.313905	0.334849	0.363286	0.506022	0.492506	0.317084	-0.0907473	0.223478	-0.129255	-0.319167	0.514032	0.599122	0.569067	0.426728	0.169225	0.293047	0.330399	0.303548	0.229905	0.157252	0.132199	0.166013	0.264047	0.259138	0.24547	0.226692	0.192285	0.181862
0.398511	0.411806	0.343393	0.196122	0.118354	0.546235	0.524053	0.351614	0.271742	0.248131	0.175526	0.10749	0.0980584	0.0463626	0.0376393	0.0641726	0.052591	0.0446381	0.105869	0.192227	0.253077	0.307411	0.312675	0.307485	0.333358	0.408802	0.491745	0.563533	0.438443	0.461302	0.462303	0.495379	0.418124	0.736036	0.795176	0.734336	0.479422	0.442416	0.327061	0.239526	0.167756	0.192897	0.150432	0.0833694	0.0474861	0.0908361	0.0363348	-0.01223	0.0788958	0.174472
0.392119	0.338157	0.313748	0.229798	0.389541	0.387891	0.4534	0.483301	0.495396	0.403087	0.263512	0.177577	0.386844	0.0518211	0.0452732	0.0506588	0.0248397	0.0233483	0.0900063	0.177299	0.141154	0.247768	0.294815	0.352279	0.351605	0.345165	0.433	0.512177	0.675097	0.477897	0.507822	0.418803	0.0647325	0.614789	0.755613	0.64323	0.609789	0.404258	0.264071	0.117091	0.0810902	0.0714043	0.0575075	0.00914351	0.17756	0.113396	0.0561813	-0.0215192	0.0121574	0.0587338
0.350074	0.299617	0.232377	0.491152	0.560568	0.554813	0.556349	0.567099	0.688153	0.494961	0.383641	0.283692	0.35245	0.112086	0.0999826	0.0698256	0.0282844	0.0317294	0.066622	0.0814634	0.0735666	0.159035	0.289902	0.123147	0.240953	0.378366	0.487355	0.511046	0.761404	0.785359	0.89945	0.786069	0.612361	0.973893	0.939183	0.693441	0.717467	0.625908	0.499875	0.309496	0.0892659	-0.176183	-0.0641574	-0.0150477	0.100905	0.0476381	0.0965915	0.0159064	0.00598651	0.0207081
0.263357	0.295766	0.32233	0.278996	0.323444	0.417773	0.668774	0.711094	0.645549	0.467196	0.357357	0.466365	0.427757	0.122176	0.0728487	0.0493676	0.030023	0.0399875	0.0427005	0.0273975	0.0364929	0.0658915	0.164188	0.0176791	0.108891	0.379799	0.502928	0.572564	0.798488	0.879878	0.933719	0.851251	0.86816	0.910728	0.912027	0.777091	0.690443	0.49014	0.349076	0.240787	0.115791	-0.133132	-0.117224	0.0176585	-0.0141075	-0.0667937	-0.0277855	-0.0852793	-0.114745	-0.0497581
0.306142	0.339907	0.200659	0.0749292	0.166242	0.374177	0.625998	0.64038	0.529365	0.419502	0.398339	0.507646	0.598541	0.280427	0.19077	0.0435319	0.0250654	0.0255058	0.00889149	-0.00291855	0.0163875	0.0401685	0.0477394	0.0887782	0.18005	0.110404	0.162167	0.495769	0.804438	0.886191	0.849597	0.729929	0.76659	0.781016	0.782286	0.760834	0.493233	0.254971	0.170175	0.0659338	0.155805	0.0466293	0.0562714	-0.0101539	-0.0592487	-0.102799	-0.14854	-0.206259	-0.150977	-0.0586204
0.424346	0.330893	0.179068	0.185752	0.309806	0.407496	0.429769	0.412322	0.509768	0.545176	0.475108	0.498814	0.61724	0.440894	0.269126	0.11382	0.034702	0.024252	0.00808172	-0.0197473	-0.00047371	0.0242379	-0.00294898	0.0381533	0.121617	0.0503535	-0.156096	0.433237	0.77554	1.02971	0.984572	0.826082	0.927547	0.954323	0.829501	0.71756	0.366797	0.225226	0.145682	0.0538569	0.115095	0.0255748	-0.0330237	-0.108591	-0.0451394	-0.0791936	-0.147277	-0.160901	-0.0805629	-0.0185241
0.12792	0.117858	0.162186	0.210163	0.246504	0.226799	0.267072	0.337696	0.479571	0.478972	0.563559	0.612218	0.584826	0.414611	0.25833	0.145063	0.0673902	0.0737803	-0.0513307	-0.0721314	-0.0976339	-0.0935953	-0.0283747	-0.0175611	0.0775174	0.18173	0.168369	0.317999	0.473556	0.773982	1.04661	1.03262	1.05766	0.934444	0.76465	0.686437	0.319395	0.204526	0.104965	-0.0316315	-0.114081	-0.17653	-0.162598	-0.113362	-0.000903818	-0.0799957	-0.091776	-0.127429	-0.12774	-0.127253
0.189357	0.178057	0.201478	0.304499	0.249183	0.227057	0.243158	0.292049	0.357117	0.410908	0.540494	0.599374	0.539943	0.333433	0.401615	0.281252	0.102183	0.0335653	-0.00424209	-0.0544077	-0.114286	-0.161623	-0.0525687	-0.0296242	-0.0197598	0.0536798	0.252501	0.179806	0.0853132	0.289617	0.734332	0.701793	0.799202	0.725295	0.633916	0.562842	0.352973	0.286302	0.218317	0.0958474	-0.154156	-0.205145	-0.15942	-0.137299	-0.212596	-0.311858	-0.240258	-0.211706	-0.194125	-0.132253
0.130978	0.146914	0.143467	0.182823	0.184405	0.153637	0.167913	0.223746	0.288061	0.307305	0.31747	0.302378	0.269051	0.254768	0.337472	0.346227	0.287424	0.176499	0.149395	0.0509752	-0.00730698	-0.0130429	-0.084268	-0.0723709	-0.0560555	0.0196156	0.203144	0.485772	0.164511	0.150203	0.369337	-0.140323	0.541556	0.897236	0.913803	0.606771	0.357605	0.159688	0.0819901	0.0603996	-0.0360504	-0.0614609	-0.161031	-0.208254	-0.177342	-0.22913	-0.204968	-0.182434	-0.172409	-0.182742
0.115853	0.144245	0.130167	0.125426	0.140772	0.142024	0.172396	0.223463	0.22938	0.191675	0.196641	0.202952	0.231314	0.349796	0.306412	0.296525	0.277478	0.193343	0.186191	0.124279	0.0966364	0.0866943	-0.0983154	-0.103887	-0.100055	-0.0789119	0.02973	0.193889	0.232492	0.256511	0.355157	0.366545	0.552445	0.29544	0.22067	0.675489	0.529383	0.361736	0.158671	0.0119909	0.0474579	0.0373652	-0.0723115	-0.155034	-0.153077	-0.0990515	-0.202282	-0.224837	-0.196653	-0.113095
0.225082	0.173728	0.15291	0.149262	0.0651598	-0.0405182	-0.0555303	0.0209584	0.209958	0.156763	0.14349	0.148474	0.1903	0.264846	0.246252	0.20846	0.155582	0.12402	0.150572	0.144027	0.117376	0.0801591	-0.00125111	-0.0662995	-0.0800122	-0.0490945	-0.0289076	0.0512344	0.100839	0.125605	0.189314	0.355646	0.507228	0.397352	0.479219	0.753356	0.460274	0.493851	0.295553	0.0500122	0.0737396	0.000729273	-0.109092	-0.178198	-0.134041	-0.105384	-0.180132	-0.233946	-0.216039	-0.134845
0.168699	0.148017	0.194222	0.170327	-0.0495498	-0.114424	-0.106934	0.186583	0.313477	0.140459	0.0539895	0.0595443	0.0874608	0.137243	0.152789	0.150088	0.104576	0.110815	0.100899	0.093536	0.0830014	0.058606	0.0326382	0.00124446	-0.0310586	-0.0931934	-0.0950629	-0.0779223	-0.0373074	-0.00538	0.084547	0.105629	0.230805	0.298748	0.388413	0.584819	0.357279	0.280502	0.192858	0.0335794	0.292231	0.0718354	-0.0531092	-0.161194	-0.145143	-0.147335	-0.0836215	-0.143473	-0.197949	-0.154299
0.0180354	0.181814	0.227949	0.167704	-0.213767	-0.230489	-0.00493377	0.276925	0.333857	0.0634516	-0.0243294	-0.0212792	0.00872808	0.065115	0.102443	0.0995978	0.10025	0.0946075	0.0790071	0.0546434	0.0439819	0.0876445	0.0961462	0.0591631	-0.029182	-0.0919615	-0.0873655	-0.123709	-0.0969586	-0.0674862	0.011286	0.0631251	0.11818	0.189248	0.250478	0.385363	0.299602	0.0850718	-0.00274661	-0.0484213	0.145196	0.0106106	0.0197757	-0.0886811	-0.153328	-0.231161	-0.176391	-0.0729582	-0.109859	-0.183917
-0.0165312	0.148673	0.238118	0.184684	-0.263131	-0.0601458	0.16625	0.185716	0.212722	-0.0535922	-0.152661	-0.149565	-0.102143	-0.0438938	-0.0019237	0.0499441	0.0509817	0.0444932	0.0757998	0.0503539	0.0334014	0.0822831	0.0944416	0.0585856	-0.0299605	-0.0837057	-0.0777076	-0.116888	-0.0895264	-0.0601269	-0.0528952	0.0418371	0.11262	0.14321	0.204593	0.175836	0.282313	0.0957426	0.0360708	-0.0130053	-0.125433	-0.139623	-0.12164	0.0656868	0.00442571	-0.0740355	-0.18878	-0.0850149	-0.115658	-0.203584
0.0139979	0.144781	0.230443	0.0935554	-0.339553	-0.06085	0.143563	0.105162	-0.0898956	-0.234158	-0.336863	-0.294062	-0.239564	-0.177509	-0.100397	-0.0483206	-0.0400727	-0.0279002	0.0354025	0.0254503	0.00841675	0.0262344	0.00379237	-0.0130839	-0.0126288	-0.059858	-0.100471	-0.146299	-0.0956043	-0.0733092	-0.0861155	-0.102935	0.0273689	0.0304182	0.0636743	-0.012069	0.185548	0.280344	0.214183	0.150995	-0.046272	-0.130645	-0.141327	0.0562224	0.108903	0.172468	-0.0276324	0.0144819	-0.0564062	-0.188416
-0.014659	0.118661	0.194905	-0.0310591	-0.505609	-0.239181	-0.0275484	-0.0702556	-0.490445	-0.442198	-0.428967	-0.371044	-0.288378	-0.173664	-0.134202	-0.126615	-0.131575	-0.0908142	-0.0602011	-0.0446046	-0.0323404	-0.0141421	-0.0321181	-0.0412691	-0.0177377	-0.00238756	-0.015868	-0.126007	-0.128423	-0.10591	-0.0771079	-0.107309	-0.0622001	-0.0227485	0.048948	0.103622	0.118479	0.131624	0.0809242	0.140998	0.259828	0.0585401	-0.103124	-0.302191	-0.270417	-0.0107411	0.18198	0.247734	0.203534	-0.11304
-0.0761572	-0.00396577	0.107375	0.0926249	-0.472326	-0.379658	-0.226432	-0.173697	-0.391042	-0.421527	-0.428728	-0.381367	-0.292122	-0.209193	-0.168545	-0.144391	-0.125493	-0.0934917	-0.0980364	-0.0671401	-0.0603344	-0.0700128	-0.0114369	-0.00463778	-0.0178457	-0.027603	-0.0271069	-0.0880182	-0.13791	-0.125147	-0.0596059	-0.0377833	-0.062783	-0.0480735	-0.0187944	0.0279565	0.0914981	-0.417122	-0.524992	-0.236906	0.378696	0.296854	0.108904	-0.214932	-0.415946	-0.0163179	0.125534	0.0944345	0.0105256	0.121041
-0.0551613	-0.0201873	0.00375927	-0.140379	-0.425957	-0.194018	-0.210047	-0.429351	-0.470537	-0.460906	-0.468269	-0.405179	-0.266797	-0.232236	-0.199721	-0.177018	-0.156444	-0.127662	-0.051364	-0.00487236	-0.00635055	-0.0377245	-0.0165029	-0.0125534	-0.0425958	-0.0664851	-0.0556659	-0.101009	-0.164623	-0.172892	-0.133737	-0.127051	-0.0691274	-0.0368189	-0.0434117	-0.0791828	-0.0297375	0.00931387	0.0148352	-0.100472	-0.489492	-0.275654	-0.0286269	0.081792	0.0489527	-0.162169	0.0239054	0.143735	0.199604	0.271036
-0.0666319	-0.115003	-0.337501	-0.500359	-0.545971	-0.390878	-0.38326	-0.437237	-0.446587	-0.451877	-0.463831	-0.390953	-0.328921	-0.290633	-0.241183	-0.165493	-0.143117	-0.116425	-0.0798995	-0.0461338	-0.000648112	0.0180232	-0.0430142	-0.101077	-0.124024	-0.100709	-0.0750543	-0.0575873	-0.0636532	-0.076579	-0.114803	-0.119963	-0.134273	-0.130764	-0.105583	-0.138278	-0.135167	-0.075852	-0.0233859	-0.0777675	0.0348745	0.00761643	0.0833185	0.174888	0.174353	0.0139013	0.145392	0.14032	0.141612	0.177732
-0.178552	-0.0919441	-0.267594	-0.451279	-0.508031	-0.457728	-0.481524	-0.431043	-0.425282	-0.462982	-0.490839	-0.462384	-0.409503	-0.353368	-0.285073	-0.276212	-0.20451	-0.114474	-0.0728402	-0.0434926	-0.0286492	0.0051849	0.0245477	-0.0198507	-0.0459086	-0.0591556	-0.0894204	-0.122099	-0.127043	-0.135	-0.137042	-0.149998	-0.198542	-0.187875	-0.10891	-0.0995033	-0.0807414	-0.0726354	-0.0531895	-0.100193	-0.0262817	-0.00231244	0.0224017	0.0831522	0.175587	0.129803	0.190355	0.142861	0.121276	0.142453
-0.184866	-0.0618382	-0.244364	-0.432834	-0.486863	-0.46752	-0.496524	-0.472711	-0.434506	-0.433982	-0.472425	-0.412931	-0.366964	-0.361283	-0.333006	-0.366422	-0.323038	-0.219452	-0.109707	-0.0664779	-0.0615105	-0.0310203	-0.0159097	-0.0174293	-0.0365518	-0.0950718	-0.110119	-0.137569	-0.169157	-0.189041	-0.188036	-0.176104	-0.217953	-0.218146	-0.156806	-0.0967367	-0.135763	-0.126698	-0.103681	-0.113641	-0.0829439	-0.101825	-0.0734769	-0.0167303	0.0641652	0.0668023	0.0687972	0.0502932	0.0512152	0.0594703
-0.106305	-0.215446	-0.305443	-0.494212	-0.467723	-0.465188	-0.50484	-0.486333	-0.447913	-0.280414	-0.313866	-0.289322	-0.305646	-0.300106	-0.331509	-0.34005	-0.291419	-0.253061	-0.143068	-0.0457915	-0.0232527	-0.028917	-0.0392333	-0.0404734	-0.0623737	-0.107675	-0.118505	-0.155254	-0.186978	-0.194689	-0.203691	-0.193286	-0.198249	-0.19842	-0.217114	-0.182955	-0.202283	-0.128225	-0.105106	-0.0808111	-0.0607917	-0.0729447	-0.0894481	-0.0326806	-0.00541621	-0.0162503	0.000550891	0.00601898	0.00693917	0.0476961
-0.0655892	-0.468497	-0.525682	-0.519979	-0.484918	-0.481559	-0.458289	-0.432651	-0.355084	-0.17815	-0.190899	-0.224284	-0.245415	-0.236742	-0.268482	-0.220641	-0.179812	-0.15379	-0.185203	-0.0877799	-0.0554589	-0.0837218	-0.0920666	-0.0831264	-0.10757	-0.11823	-0.136738	-0.176394	-0.182014	-0.184825	-0.203674	-0.218763	-0.220939	-0.221869	-0.245379	-0.251266	-0.258373	-0.176566	-0.109022	-0.0850856	-0.0579984	-0.0352114	-0.0570143	-0.0366338	-0.0128784	-0.0335586	-0.0282925	-0.0241918	0.00921502	0.0532474
-0.0862737	-0.452313	-0.551247	-0.545683	-0.444026	-0.38861	-0.309395	-0.284756	-0.207071	-0.198169	-0.194924	-0.21006	-0.215892	-0.207244	-0.198823	-0.144835	-0.138085	-0.164857	-0.196497	-0.204586	-0.18698	-0.191284	-0.177722	-0.168783	-0.149701	-0.159068	-0.172621	-0.183189	-0.189005	-0.197788	-0.215995	-0.241445	-0.256996	-0.25801	-0.251076	-0.247039	-0.285483	-0.253195	-0.185607	-0.145127	-0.107033	-0.0867912	-0.0817047	-0.0613349	-0.0162955	-0.0281714	-0.063265	-0.0333415	0.000182018	0.0222897
-0.163645	-0.407366	-0.581701	-0.482541	-0.295341	-0.122211	-0.142118	-0.17446	-0.202789	-0.21983	-0.192529	-0.16725	-0.194502	-0.194936	-0.18184	-0.191523	-0.216385	-0.219696	-0.233654	-0.248583	-0.244014	-0.251687	-0.267188	-0.207815	-0.132227	-0.169316	-0.147931	-0.164055	-0.187062	-0.201386	-0.21125	-0.228868	-0.246647	-0.263776	-0.26247	-0.251189	-0.253737	-0.235672	-0.219717	-0.19911	-0.16878	-0.166792	-0.140528	-0.115641	-0.0692924	-0.0589786	-0.0898575	-0.0600045	-0.0383763	-0.00942509
-0.460453	-0.529677	-0.468749	-0.288959	-0.104722	-0.114063	-0.148603	-0.169771	-0.190321	-0.205653	-0.19957	-0.20102	-0.18262	-0.168872	-0.180743	-0.202822	-0.241241	-0.284109	-0.303698	-0.290038	-0.265802	-0.279969	-0.215222	-0.142741	-0.107635	-0.154454	-0.108304	-0.103788	-0.129258	-0.163536	-0.172561	-0.201735	-0.22934	-0.251888	-0.269186	-0.279908	-0.283333	-0.280813	-0.269176	-0.254935	-0.232681	-0.19939	-0.203924	-0.205781	-0.18163	-0.113747	-0.071558	-0.031875	-0.0313887	-0.0389453
-0.409633	-0.304862	-0.144825	-0.056907	-0.0750405	-0.110581	-0.114624	-0.151486	-0.18202	-0.190626	-0.184583	-0.183529	-0.190341	-0.193384	-0.208866	-0.273134	-0.292501	-0.300282	-0.308817	-0.313794	-0.299122	-0.294311	-0.215983	-0.138584	-0.1042	-0.125357	-0.0758991	-0.0945865	-0.140195	-0.173852	-0.154533	-0.221943	-0.233249	-0.25361	-0.286668	-0.274783	-0.271222	-0.281043	-0.275759	-0.262621	-0.28112	-0.235652	-0.191723	-0.171973	-0.17725	-0.191628	-0.146544	-0.058434	-0.0183156	-0.0258565
-0.0471722	-0.0437542	-0.0266678	-0.0708593	-0.0997762	-0.101334	-0.148434	-0.174881	-0.180311	-0.17601	-0.199903	-0.207294	-0.204602	-0.208063	-0.230581	-0.263763	-0.310941	-0.320008	-0.316755	-0.30977	-0.295039	-0.186639	-0.13579	-0.089471	-0.0549857	-0.0702199	-0.0818847	-0.10733	-0.135513	-0.149672	-0.169975	-0.198012	-0.228142	-0.256427	-0.277777	-0.276	-0.27713	-0.274049	-0.256283	-0.237855	-0.219394	-0.235238	-0.212639	-0.195196	-0.188003	-0.197989	-0.176571	-0.13096	-0.0856505	-0.0505587
0.0266713	0.000150269	-0.0543385	-0.0797757	-0.107214	-0.131128	-0.168804	-0.19238	-0.202002	-0.198947	-0.214713	-0.231319	-0.241735	-0.244977	-0.241852	-0.261829	-0.291733	-0.312063	-0.329374	-0.333066	-0.230049	-0.180596	-0.120966	-0.106234	-0.0913082	-0.0963643	-0.107979	-0.114513	-0.136367	-0.149966	-0.180004	-0.224823	-0.230388	-0.222116	-0.250902	-0.279954	-0.295801	-0.274425	-0.245335	-0.223414	-0.217098	-0.22136	-0.212831	-0.199061	-0.17764	-0.157484	-0.129341	-0.12022	-0.121404	-0.101432
0.024993	0.00365103	-0.0378339	-0.0829535	-0.127968	-0.157963	-0.181258	-0.203434	-0.232195	-0.229086	-0.231515	-0.237212	-0.250351	-0.263007	-0.253599	-0.251196	-0.250195	-0.261241	-0.26827	-0.296845	-0.191502	-0.0868429	-0.0733461	-0.101356	-0.106195	-0.145277	-0.178124	-0.1503	-0.142781	-0.157902	-0.176095	-0.207623	-0.212751	-0.202885	-0.217783	-0.238826	-0.253626	-0.247399	-0.232527	-0.222989	-0.227979	-0.229917	-0.2286	-0.209815	-0.183236	-0.146669	-0.117686	-0.107396	-0.114	-0.107121
0.016989	-0.00174926	-0.0365018	-0.0634458	-0.117098	-0.184579	-0.209711	-0.249731	-0.281021	-0.267568	-0.260416	-0.266244	-0.282456	-0.293412	-0.293342	-0.17429	-0.16457	-0.220872	-0.236004	-0.280774	-0.228211	-0.0927657	-0.0844501	-0.110902	-0.102378	-0.13358	-0.176959	-0.171012	-0.158339	-0.147494	-0.164679	-0.172583	-0.191295	-0.194291	-0.192403	-0.213113	-0.208965	-0.19773	-0.219699	-0.20672	-0.202372	-0.190638	-0.188857	-0.1816	-0.172116	-0.143133	-0.10635	-0.0956316	-0.0854987	-0.0774118
0.00154827	-0.0234208	-0.060889	-0.0747143	-0.132907	-0.200537	-0.247619	-0.291227	-0.303559	-0.297668	-0.291196	-0.299773	-0.315945	-0.286266	-0.250342	-0.105428	-0.068838	-0.125049	-0.150523	-0.178451	-0.171033	-0.0990662	-0.086494	-0.0935175	-0.085023	-0.107622	-0.160943	-0.172356	-0.164338	-0.153476	-0.152492	-0.158098	-0.173605	-0.199382	-0.196637	-0.189203	-0.185142	-0.170354	-0.198415	-0.18281	-0.166979	-0.155079	-0.137894	-0.13069	-0.127724	-0.120663	-0.0873857	-0.0790075	-0.0687074	-0.0563611
-0.0187897	-0.0493478	-0.0901348	-0.114178	-0.168104	-0.226718	-0.272111	-0.281141	-0.28104	-0.295168	-0.308257	-0.316589	-0.318968	-0.282323	-0.143214	-0.0837093	-0.0487636	-0.0541149	-0.0713824	-0.0742335	-0.0525049	-0.0592158	-0.0539214	-0.0630193	-0.0814189	-0.107284	-0.175032	-0.160558	-0.156397	-0.170028	-0.169308	-0.162031	-0.156571	-0.185063	-0.184122	-0.173484	-0.186453	-0.17512	-0.16888	-0.160336	-0.151024	-0.147769	-0.129221	-0.0952733	-0.0774423	-0.0763905	-0.0820627	-0.0720026	-0.0599795	-0.0481417
-0.0563323	-0.0738863	-0.116692	-0.133974	-0.195025	-0.254459	-0.269333	-0.240849	-0.260351	-0.275987	-0.305513	-0.287334	-0.270069	-0.26255	-0.113052	-0.0808558	-0.0868174	-0.0899742	-0.0951194	-0.0923332	-0.0858314	-0.101622	-0.0784257	-0.0743753	-0.0908649	-0.116124	-0.160256	-0.133609	-0.148765	-0.166694	-0.182357	-0.170327	-0.146252	-0.145946	-0.133353	-0.133891	-0.159423	-0.166924	-0.134689	-0.124675	-0.114867	-0.11404	-0.10039	-0.0580151	-0.0460698	-0.0267449	-0.0286634	-0.0275938	-0.018261	-0.0182385
-0.0803589	-0.0999044	-0.130217	-0.168771	-0.198534	-0.211555	-0.22144	-0.239432	-0.26824	-0.281205	-0.318622	-0.321208	-0.240901	-0.102723	-0.0575264	-0.0904154	-0.107238	-0.109945	-0.111906	-0.119625	-0.103212	-0.115419	-0.140952	-0.139895	-0.122405	-0.113441	-0.135182	-0.124952	-0.137107	-0.139606	-0.158935	-0.190693	-0.163288	-0.142084	-0.131875	-0.117535	-0.107204	-0.104114	-0.0785357	-0.0776938	-0.0472311	-0.0250619	-0.0132582	-0.00579639	0.00321316	0.0275972	0.0291394	0.0224278	0.0192953	0.0195907
-0.0866747	-0.120498	-0.162343	-0.168914	-0.17848	-0.189211	-0.202677	-0.220806	-0.246436	-0.273111	-0.304454	-0.2306	-0.120902	-0.0761568	-0.0708409	-0.0995059	-0.122569	-0.130906	-0.129829	-0.126433	-0.117888	-0.128119	-0.144096	-0.145645	-0.137362	-0.136338	-0.163349	-0.155953	-0.165012	-0.154236	-0.139901	-0.137246	-0.121507	-0.107348	-0.109454	-0.0979158	-0.0823387	-0.0737463	-0.0446592	-0.035614	-0.0257766	-0.00668882	0.010453	0.0165552	0.0272706	0.0323702	0.0439288	0.04814	0.0511834	0.0574634
-0.0929709	-0.0950529	-0.120951	-0.14843	-0.160125	-0.169018	-0.180328	-0.198077	-0.23803	-0.288502	-0.309404	-0.225468	-0.121955	-0.104968	-0.114718	-0.133572	-0.12861	-0.127591	-0.129056	-0.133684	-0.135744	-0.137555	-0.150084	-0.149495	-0.142404	-0.139055	-0.138648	-0.102762	-0.12876	-0.145353	-0.157704	-0.15574	-0.109013	-0.101319	-0.0970752	-0.0827176	-0.0679745	-0.0572546	-0.0227738	0.00647039	0.00803843	0.0130159	0.0199465	0.0313205	0.0401449	0.0456539	0.0515213	0.0650516	0.0779862	0.0877245
-0.0690004	-0.0704638	-0.0916322	-0.117894	-0.143697	-0.171182	-0.187725	-0.210697	-0.247787	-0.288008	-0.193824	-0.135934	-0.123667	-0.115331	-0.155952	-0.141731	-0.130007	-0.123804	-0.129447	-0.149004	-0.159007	-0.177515	-0.213233	-0.199771	-0.158718	-0.150719	-0.14804	-0.103137	-0.114561	-0.138395	-0.151759	-0.137466	-0.126404	-0.100325	-0.0986701	-0.0887711	-0.0636473	-0.0317653	-0.0198703	-0.00329169	0.01329	0.0389258	0.0527215	0.0580887	0.0659451	0.0637657	0.0629467	0.0695964	0.0774059	0.0912307
-0.0571134	-0.0683097	-0.0832486	-0.107355	-0.151874	-0.182038	-0.214503	-0.239634	-0.206751	-0.202078	-0.148557	-0.136643	-0.126165	-0.153274	-0.183276	-0.150938	-0.127117	-0.122142	-0.13739	-0.156061	-0.17144	-0.173719	-0.203448	-0.211771	-0.181569	-0.160871	-0.142512	-0.104361	-0.0972333	-0.119636	-0.13334	-0.126286	-0.119896	-0.100892	-0.0880233	-0.0821001	-0.0600585	-0.0329208	-0.0210031	0.000981286	0.0275315	0.0522735	0.0597527	0.0576107	0.0678043	0.0849075	0.0806548	0.077893	0.086103	0.085545
-0.0592617	-0.0698694	-0.0802378	-0.101974	-0.149493	-0.200434	-0.233223	-0.226812	-0.197136	-0.17687	-0.160467	-0.148388	-0.15088	-0.177464	-0.165669	-0.154846	-0.134136	-0.138481	-0.153699	-0.153001	-0.160849	-0.170033	-0.147822	-0.158882	-0.182407	-0.161455	-0.138222	-0.137773	-0.11844	-0.115602	-0.129523	-0.126743	-0.121619	-0.109685	-0.0790972	-0.0723572	-0.0600183	-0.0365713	0.00381616	0.0287481	0.0436131	0.0323982	0.0383825	0.0336006	0.0376349	0.0687626	0.0737132	0.0714165	0.0844485	0.0888842
-0.0545949	-0.0693791	-0.0823848	-0.112568	-0.17385	-0.224872	-0.226173	-0.212752	-0.204901	-0.19255	-0.175922	-0.152489	-0.155028	-0.160237	-0.136923	-0.151162	-0.153147	-0.157435	-0.156255	-0.153038	-0.141413	-0.167489	-0.133949	-0.137103	-0.160625	-0.153263	-0.143378	-0.157073	-0.123231	-0.120233	-0.133416	-0.131601	-0.121877	-0.123574	-0.0914216	-0.0681467	-0.0558783	-0.0508275	-0.0124046	0.014466	0.0209215	0.00949512	0.0346567	0.0340363	0.0273956	0.0650979	0.0697279	0.0715941	0.0845627	0.0960167
-0.0493261	-0.0669311	-0.0840378	-0.138436	-0.201285	-0.216676	-0.215643	-0.213561	-0.202763	-0.200993	-0.168313	-0.143883	-0.139021	-0.137264	-0.126038	-0.151806	-0.154531	-0.137487	-0.134587	-0.141972	-0.125663	-0.148811	-0.131225	-0.133378	-0.14919	-0.144837	-0.144213	-0.153392	-0.121475	-0.111761	-0.12419	-0.131405	-0.115953	-0.125725	-0.098201	-0.0743271	-0.0665405	-0.0662457	-0.066283	-0.0368784	-0.0216841	0.000397988	0.0290343	0.0451312	0.0450607	0.0793836	0.0772646	0.0794613	0.0826121	0.0921522
-0.0524984	-0.0693303	-0.0852987	-0.145415	-0.182314	-0.194715	-0.200124	-0.216952	-0.218357	-0.199892	-0.156788	-0.136878	-0.136276	-0.134931	-0.122727	-0.140258	-0.116804	-0.100452	-0.09466	-0.105485	-0.112388	-0.122592	-0.130471	-0.141781	-0.155375	-0.151047	-0.131465	-0.145222	-0.135949	-0.121707	-0.121084	-0.130037	-0.121646	-0.124138	-0.0935096	-0.0829405	-0.0795153	-0.0593501	-0.0638969	-0.0423183	-0.0149794	-6.84498e-05	0.00778267	0.0192311	0.0492544	0.0697964	0.0714309	0.078658	0.0792898	0.087133
-0.083066	-0.0949761	-0.127253	-0.154647	-0.211703	-0.252643	-0.26093	-0.237323	-0.249638	-0.20508	-0.186585	-0.162806	-0.139156	-0.131741	-0.12986	-0.125365	-0.119608	-0.091107	-0.0701834	-0.0861735	-0.104936	-0.120574	-0.120334	-0.121736	-0.131075	-0.138763	-0.127705	-0.130223	-0.143064	-0.139249	-0.137332	-0.142039	-0.117415	-0.11256	-0.10767	-0.0948332	-0.071108	-0.0320163	-0.0240644	-0.0308243	-0.00222721	0.0114214	0.0207781	0.0424138	0.053724	0.0441187	0.0438889	0.0626105	0.0783866	0.0908198
-0.143394	-0.168097	-0.185876	-0.223018	-0.254915	-0.289438	-0.319482	-0.320059	-0.239621	-0.21898	-0.20802	-0.181604	-0.148517	-0.127144	-0.120476	-0.115385	-0.101068	-0.0877701	-0.0817409	-0.0828	-0.0840942	-0.0923367	-0.104272	-0.11148	-0.121111	-0.137176	-0.142629	-0.150496	-0.146783	-0.132829	-0.12713	-0.132824	-0.110102	-0.103098	-0.0931575	-0.0987207	-0.0975999	-0.0703762	-0.0466303	-0.0504862	-0.0309994	-0.00933271	0.0180816	0.043008	0.00635149	0.0322356	0.0462675	0.0434076	0.0310751	0.0247314
-0.18405	-0.19164	-0.156691	-0.176786	-0.27731	-0.331178	-0.338975	-0.310026	-0.220881	-0.213333	-0.193624	-0.172786	-0.152895	-0.134817	-0.0815465	-0.0737428	-0.0789337	-0.0811183	-0.0866122	-0.087094	-0.08178	-0.0866787	-0.0908955	-0.100258	-0.117811	-0.142174	-0.145131	-0.130655	-0.132999	-0.127658	-0.125007	-0.126364	-0.120487	-0.108299	-0.110102	-0.109301	-0.094958	-0.0630365	-0.0546399	-0.0508799	-0.0350567	-0.0190463	-0.00809981	-0.000610437	-0.00464059	0.041947	0.0375829	0.0141987	-0.00534473	-0.013129
-0.18226	-0.174731	-0.192342	-0.244943	-0.281582	-0.293168	-0.303777	-0.304132	-0.214855	-0.17588	-0.162389	-0.148366	-0.129344	-0.0948484	-0.078489	-0.0692294	-0.0720993	-0.0776984	-0.084989	-0.101131	-0.0962859	-0.0964873	-0.0982321	-0.106353	-0.120365	-0.139523	-0.168934	-0.149459	-0.1465	-0.144141	-0.142373	-0.1349	-0.115267	-0.115592	-0.102011	-0.100287	-0.093313	-0.0718653	-0.0550555	-0.0512793	-0.0435969	-0.0402781	-0.0308684	-0.0173928	-0.02146	-0.00115008	0.0205985	0.022109	0.0341073	0.0232974
-0.152737	-0.107246	-0.183691	-0.226965	-0.219019	-0.232272	-0.239836	-0.222048	-0.232044	-0.164871	-0.153565	-0.149653	-0.130135	-0.0948961	-0.086671	-0.0835512	-0.091264	-0.0967604	-0.10699	-0.121057	-0.112123	-0.101648	-0.106242	-0.111806	-0.124489	-0.129293	-0.152558	-0.141856	-0.162511	-0.154714	-0.135721	-0.128636	-0.140566	-0.122649	-0.107219	-0.0829067	-0.0711088	-0.0713376	-0.0528047	-0.0465715	-0.042982	-0.0418176	-0.0390469	-0.0256736	-0.0221947	-0.0212323	-0.00100101	0.0292278	0.0418341	0.0549957
-0.0254597	-0.155285	-0.229402	-0.221233	-0.199047	-0.222386	-0.216369	-0.19723	-0.268282	-0.173546	-0.151431	-0.148603	-0.132282	-0.104287	-0.104441	-0.100195	-0.100742	-0.106954	-0.109806	-0.118444	-0.113643	-0.108395	-0.110597	-0.118138	-0.125472	-0.125384	-0.132697	-0.132736	-0.163889	-0.158243	-0.138858	-0.135083	-0.14493	-0.130833	-0.118052	-0.104753	-0.0807101	-0.0758438	-0.0563124	-0.0406385	-0.0379802	-0.0385561	-0.0371342	-0.0198808	-0.0181748	-0.0271121	-0.0135652	-0.00517488	0.0203525	0.0336892
-0.0826466	-0.227842	-0.254162	-0.222284	-0.215285	-0.25072	-0.24102	-0.207566	-0.286028	-0.190056	-0.136932	-0.128375	-0.124229	-0.104969	-0.110984	-0.103918	-0.100663	-0.100279	-0.101673	-0.125858	-0.127513	-0.120768	-0.118495	-0.125549	-0.139204	-0.142793	-0.135144	-0.140721	-0.161517	-0.149933	-0.137974	-0.150255	-0.146996	-0.133647	-0.123375	-0.11579	-0.0984195	-0.0790265	-0.0708949	-0.0506442	-0.0428377	-0.0439524	-0.0403929	-0.0311617	-0.0308258	-0.0330067	-0.0225018	-0.0181086	-0.00610646	0.00756819
-0.196535	-0.19979	-0.201048	-0.195573	-0.187952	-0.226248	-0.257247	-0.216196	-0.283265	-0.143848	-0.0775025	-0.12649	-0.123296	-0.103676	-0.108211	-0.106202	-0.112276	-0.111085	-0.127844	-0.158863	-0.149211	-0.140042	-0.135639	-0.144521	-0.158223	-0.151552	-0.142314	-0.146115	-0.142301	-0.132994	-0.137613	-0.149967	-0.155366	-0.136106	-0.120446	-0.116202	-0.0998466	-0.089121	-0.0832176	-0.0663442	-0.0590369	-0.0578471	-0.062941	-0.0538194	-0.0341378	-0.0327146	-0.0213667	0.000627643	0.00563742	0.00375876
-0.179575	-0.15193	-0.157893	-0.153476	-0.151356	-0.163047	-0.177848	-0.196241	-0.280894	-0.0387821	-0.095918	-0.144192	-0.127968	-0.111145	-0.113166	-0.121428	-0.138253	-0.161396	-0.175122	-0.175994	-0.150052	-0.153223	-0.155319	-0.16001	-0.156417	-0.146695	-0.139115	-0.141712	-0.140499	-0.14158	-0.14714	-0.151295	-0.153642	-0.13598	-0.120804	-0.123346	-0.109493	-0.0975595	-0.0903189	-0.0711267	-0.078071	-0.0584936	-0.0682834	-0.0567226	-0.034414	-0.0193925	-0.0197981	0.0123172	0.00562531	0.00515232
-0.141847	-0.155743	-0.154278	-0.141129	-0.148722	-0.162879	-0.165341	-0.170669	-0.244463	-0.0214324	-0.10969	-0.132883	-0.09811	-0.0939257	-0.101083	-0.103494	-0.114009	-0.143687	-0.166013	-0.172326	-0.163225	-0.153883	-0.158985	-0.151475	-0.146056	-0.144941	-0.145752	-0.156855	-0.149205	-0.153741	-0.155672	-0.154874	-0.152264	-0.134479	-0.133079	-0.144868	-0.126564	-0.113366	-0.109895	-0.0995992	-0.0915958	-0.0613785	-0.0560164	-0.045814	-0.0211857	1.65757e-05	-0.00817407	-0.0022127	0.000872671	0.0156509
-0.133411	-0.145018	-0.157389	-0.149156	-0.152315	-0.15459	-0.150544	-0.151381	-0.185217	-0.0130753	0.0051167	-0.0482042	-0.0902435	-0.0938414	-0.0994215	-0.0950828	-0.113783	-0.14024	-0.150365	-0.146757	-0.149228	-0.151975	-0.147885	-0.146072	-0.147185	-0.149977	-0.144966	-0.113116	-0.142312	-0.150648	-0.154106	-0.163816	-0.174293	-0.16947	-0.175601	-0.162802	-0.150765	-0.135936	-0.120971	-0.1107	-0.102445	-0.0684696	-0.0554836	-0.0400118	-0.0144319	0.00736899	-0.00308036	-0.00573851	0.00653892	0.00999182
-0.0410682	-0.0936698	-0.109638	-0.11797	-0.128444	-0.145712	-0.149993	-0.134768	-0.124408	-0.00210211	0.0118026	-0.043442	-0.095143	-0.102357	-0.0885068	-0.0945628	-0.127447	-0.150038	-0.15909	-0.154739	-0.143478	-0.153494	-0.157478	-0.163001	-0.164971	-0.159533	-0.147214	-0.14758	-0.160026	-0.144606	-0.134173	-0.132354	-0.143772	-0.161825	-0.157654	-0.150508	-0.134413	-0.109423	-0.0967274	-0.111031	-0.0832848	-0.0684851	-0.0614679	-0.0409608	-0.0186564	-0.0169055	-0.0250813	-0.0212771	-0.0161418	-0.00490308
-0.0204142	-0.0411053	-0.0899727	-0.100324	-0.123991	-0.13086	-0.0762838	-0.0115194	-0.00764105	0.00600818	0.0148041	-0.039749	-0.0863296	-0.0909958	-0.109505	-0.121509	-0.148706	-0.173206	-0.166989	-0.150583	-0.151226	-0.160304	-0.15865	-0.148457	-0.14876	-0.148288	-0.143721	-0.136561	-0.143517	-0.142862	-0.137447	-0.131574	-0.136232	-0.166826	-0.148352	-0.124216	-0.119621	-0.11777	-0.113508	-0.113833	-0.0875443	-0.089614	-0.0752851	-0.0533824	-0.0280583	-0.02018	-0.0267084	-0.007978	-0.0142331	-0.0167941
0.0149145	0.00344728	-0.0242852	-0.0345338	-0.0500329	-0.0387244	0.00604915	0.0327422	0.0388976	0.0375815	0.0234949	0.00807287	-0.0643628	-0.0876918	-0.113499	-0.126201	-0.147035	-0.199856	-0.198929	-0.183318	-0.191641	-0.198702	-0.191024	-0.172595	-0.162495	-0.13384	-0.131186	-0.129451	-0.124391	-0.116577	-0.10785	-0.120103	-0.126503	-0.151991	-0.146947	-0.12798	-0.120769	-0.122868	-0.116263	-0.112111	-0.0989117	-0.098689	-0.0791615	-0.0580587	-0.0344405	-0.025261	-0.0157678	-0.0228085	-0.0395058	-0.0398672
0.0363215	0.0462158	0.0423857	0.0442768	0.0394068	0.0391666	0.0570486	0.0666005	0.0652328	0.0551745	0.0364959	0.00131669	-0.0441777	-0.0953534	-0.0969976	-0.107657	-0.133484	-0.188084	-0.200102	-0.253053	-0.24411	-0.210758	-0.19887	-0.18863	-0.167851	-0.127775	-0.116396	-0.119553	-0.124974	-0.106896	-0.0885145	-0.100777	-0.119462	-0.131866	-0.135379	-0.129072	-0.125216	-0.140225	-0.131213	-0.125564	-0.119831	-0.0975746	-0.0742281	-0.0693239	-0.0436189	-0.0317726	-0.0181613	-0.0402257	-0.0590229	-0.062873
0.052865	0.0696492	0.0904606	0.0925248	0.0996407	0.0993173	0.103289	0.108354	0.0938826	0.073269	0.0527628	-0.0271711	-0.0726156	-0.0825709	-0.0842605	-0.102678	-0.13918	-0.182714	-0.187225	-0.248315	-0.234955	-0.201685	-0.189614	-0.17938	-0.161334	-0.123969	-0.109212	-0.108065	-0.118089	-0.108409	-0.0897347	-0.0971342	-0.115709	-0.116919	-0.116424	-0.116423	-0.122589	-0.136472	-0.1339	-0.128247	-0.119259	-0.0969949	-0.0699613	-0.0714915	-0.0584286	-0.0461576	-0.0405768	-0.0510512	-0.0699108	-0.0806531
0.0573791	0.0715151	0.0961719	0.12007	0.127351	0.133201	0.134633	0.133975	0.114815	0.0894287	0.0631835	-0.0182011	-0.0616155	-0.071576	-0.0742499	-0.0930389	-0.167113	-0.241565	-0.200231	-0.199419	-0.199296	-0.191927	-0.179949	-0.15852	-0.139489	-0.12325	-0.110536	-0.101545	-0.106322	-0.099428	-0.0933857	-0.100739	-0.104893	-0.106215	-0.10273	-0.100064	-0.113802	-0.118442	-0.124116	-0.105146	-0.0961871	-0.0893075	-0.0616497	-0.0637631	-0.0646621	-0.0647007	-0.0749891	-0.0788739	-0.0868654	-0.0976903
0.0505164	0.0597395	0.0772679	0.103241	0.123608	0.133304	0.139978	0.13977	0.120657	0.0914924	0.0634594	-0.0100589	-0.0526544	-0.0568058	-0.0572086	-0.0782211	-0.154822	-0.296813	-0.21973	-0.208866	-0.207966	-0.197943	-0.179062	-0.155533	-0.132984	-0.130235	-0.113337	-0.10281	-0.112729	-0.0904997	-0.087385	-0.0801028	-0.0772907	-0.0911296	-0.0915361	-0.0951974	-0.113279	-0.124394	-0.116653	-0.0981288	-0.0828214	-0.0720689	-0.062342	-0.0583051	-0.0564291	-0.0820416	-0.0902748	-0.0912225	-0.0925151	-0.0862792
0.0423381	0.0405016	0.0547487	0.0770601	0.0988069	0.114312	0.122927	0.124476	0.109671	0.0794085	0.0523196	-0.0106185	-0.0321263	-0.0364462	-0.0541134	-0.0828005	-0.131526	-0.185557	-0.214039	-0.221001	-0.196352	-0.172383	-0.156209	-0.152862	-0.138674	-0.119907	-0.124641	-0.12744	-0.0851771	-0.0823097	-0.0753686	-0.0607557	-0.0654581	-0.0738909	-0.0888648	-0.0959753	-0.114438	-0.131646	-0.116367	-0.0994709	-0.0849757	-0.0739467	-0.0652433	-0.0614858	-0.0585825	-0.0967941	-0.104117	-0.100456	-0.096843	-0.0788185
0.0279004	0.0246764	0.035127	0.0551732	0.076895	0.0938357	0.103098	0.102578	0.0889174	0.0624569	0.0385647	-0.0120623	-0.0286864	-0.036628	-0.0570654	-0.0743705	-0.107067	-0.16639	-0.191339	-0.159696	-0.157537	-0.165994	-0.161406	-0.152761	-0.14905	-0.126521	-0.134203	-0.0868998	-0.0465541	-0.0476888	-0.0616431	-0.0727405	-0.0895715	-0.113967	-0.116448	-0.0981967	-0.104537	-0.113529	-0.0799991	-0.0839981	-0.106549	-0.101841	-0.0781295	-0.0701631	-0.0610529	-0.0968287	-0.106433	-0.0912905	-0.0854096	-0.0765382
0.0152671	0.0137695	0.0213494	0.0382061	0.0579317	0.0753362	0.0847007	0.0821695	0.0696875	0.0505965	0.0358237	0.0325885	-0.0025055	-0.0377369	-0.051526	-0.0689566	-0.112165	-0.136419	-0.175536	-0.179966	-0.143024	-0.137674	-0.152013	-0.155386	-0.134484	-0.105068	-0.0943421	-0.0791799	-0.0708843	-0.0987738	-0.108861	-0.101778	-0.0884809	-0.0567366	-0.0806998	-0.0758277	-0.100394	-0.132679	-0.127515	-0.118532	-0.1136	-0.103834	-0.0890686	-0.0852682	-0.0719862	-0.0949816	-0.0988669	-0.0827699	-0.085292	-0.0879567
0.00613675	0.00729445	0.0134171	0.0247383	0.0416245	0.0534091	0.0601974	0.059176	0.0516145	0.0376809	0.0327798	0.0300146	-0.000275202	-0.0337401	-0.0446769	-0.0607142	-0.0973544	-0.113698	-0.117426	-0.178281	-0.149194	-0.122803	-0.116685	-0.103104	-0.0990312	-0.0968762	-0.092537	-0.0884628	-0.0879363	-0.0996272	-0.113543	-0.119455	-0.126796	-0.11703	-0.109939	-0.115019	-0.128968	-0.129822	-0.130828	-0.126866	-0.123451	-0.127013	-0.128431	-0.0939872	-0.0822304	-0.102421	-0.099137	-0.0913839	-0.0854563	-0.0817273
0.00610492	0.00765078	0.00998182	0.018882	0.0225432	0.0318427	0.0351839	0.0364364	0.03873	0.0308743	0.0241672	0.0206176	-0.00293682	-0.0196876	-0.0301757	-0.0471037	-0.0763903	-0.146045	-0.112993	-0.148758	-0.162497	-0.139772	-0.11705	-0.101579	-0.0716866	-0.0690691	-0.0813801	-0.0967849	-0.0934483	-0.102725	-0.114548	-0.12275	-0.126971	-0.137451	-0.137098	-0.162488	-0.149923	-0.153555	-0.153958	-0.145962	-0.139838	-0.145135	-0.134083	-0.127531	-0.117058	-0.114538	-0.106479	-0.0964025	-0.0925044	-0.0873353
0.0145825	0.0168196	0.0188485	0.018322	0.0221553	0.01841	0.0209879	0.0257605	0.0331191	0.0292777	0.0198909	0.0137972	0.0127694	-0.00388006	-0.0243351	-0.0424093	-0.0733059	-0.16969	-0.119797	-0.150674	-0.133431	-0.160219	-0.138559	-0.118655	-0.0812564	-0.0735135	-0.0964572	-0.114879	-0.119042	-0.125608	-0.144433	-0.152293	-0.129287	-0.143997	-0.155564	-0.182922	-0.177343	-0.181184	-0.1892	-0.176704	-0.170465	-0.164773	-0.15917	-0.133092	-0.148446	-0.137111	-0.124628	-0.113402	-0.0890696	-0.0837602
0.0286142	0.0318181	0.0338163	0.0332455	0.0294871	0.0258835	0.0252567	0.0296238	0.0384325	0.0373888	0.0252893	0.00627039	0.00521501	0.00281609	-0.0176311	-0.0371637	-0.0667314	-0.154495	-0.134812	-0.167026	-0.113175	-0.13915	-0.146545	-0.126565	-0.0882962	-0.0749218	-0.0988211	-0.113291	-0.126638	-0.118575	-0.137244	-0.136151	-0.113559	-0.147954	-0.148711	-0.168296	-0.194853	-0.198608	-0.211084	-0.198718	-0.180748	-0.17504	-0.176213	-0.145446	-0.141486	-0.145215	-0.135125	-0.115027	-0.0909082	-0.0941107
0.0413237	0.0478477	0.0496951	0.0489125	0.0452505	0.0439262	0.0427128	0.0458006	0.0532811	0.0524203	0.0344875	0.0128662	-0.00537164	-0.00779635	-0.00826302	-0.0280921	-0.04524	-0.100203	-0.121409	-0.16722	-0.124309	-0.123913	-0.131218	-0.126115	-0.0973685	-0.0647635	-0.0850388	-0.0983294	-0.119369	-0.102416	-0.0917805	-0.0907112	-0.0987499	-0.143328	-0.134706	-0.14888	-0.186763	-0.194749	-0.202337	-0.204234	-0.186354	-0.173466	-0.175329	-0.165701	-0.113593	-0.128171	-0.135515	-0.111157	-0.12352	-0.126901
0.0484599	0.0556576	0.0563504	0.0563473	0.0583401	0.0578146	0.0603185	0.0629296	0.0695497	0.0701387	0.0494543	0.0209715	-0.00508029	-0.0104644	-0.00362438	-0.0144606	-0.0296582	-0.0360456	-0.0570449	-0.125413	-0.180796	-0.17537	-0.161843	-0.145153	-0.125038	-0.0751301	-0.0947638	-0.106293	-0.117697	-0.107283	-0.0898861	-0.0861191	-0.0994922	-0.11446	-0.135069	-0.148269	-0.167054	-0.177547	-0.189159	-0.192935	-0.194018	-0.184801	-0.171105	-0.163922	-0.107446	-0.10099	-0.125628	-0.137127	-0.159151	-0.163265
0.0466874	0.0520321	0.0526517	0.0558127	0.0598818	0.0648041	0.068883	0.0730867	0.0810955	0.083234	0.0636416	0.0329792	0.00193924	-0.00533456	-4.90113e-05	-0.0103933	-0.0231983	-0.0228496	-0.0152389	-0.0727786	-0.167769	-0.212938	-0.212121	-0.20659	-0.163245	-0.0986314	-0.103997	-0.105508	-0.105726	-0.0994447	-0.0813684	-0.0778793	-0.0906396	-0.0982038	-0.112338	-0.131783	-0.14802	-0.16265	-0.174581	-0.187496	-0.195495	-0.186113	-0.16402	-0.145411	-0.115112	-0.0961964	-0.110055	-0.150572	-0.158342	-0.14363
0.0394037	0.043675	0.0472873	0.0523644	0.0592151	0.0669727	0.0741511	0.0788518	0.0850609	0.0869832	0.0724774	0.0461434	0.0146816	-0.000819337	-0.000849969	-0.00434117	-0.0140444	-0.0358432	-0.0191473	-0.0233426	-0.117984	-0.160975	-0.200108	-0.24652	-0.228305	-0.189099	-0.0986683	-0.0912196	-0.0856808	-0.0625278	-0.0438176	-0.0523952	-0.0735758	-0.0786711	-0.0785035	-0.087322	-0.123113	-0.129931	-0.13585	-0.140086	-0.145784	-0.138999	-0.115172	-0.114803	-0.110845	-0.106376	-0.113566	-0.120607	-0.12542	-0.131149
0.0300234	0.0334222	0.0395088	0.047291	0.0582679	0.0682553	0.0747606	0.0790226	0.0830832	0.084523	0.0743788	0.0543737	0.0250938	0.00424237	-0.00269645	-0.00817691	-0.0118139	-0.0311056	-0.0215374	-0.00454798	-0.0328408	-0.0528992	-0.118526	-0.191005	-0.174573	-0.179833	-0.128791	-0.0855588	-0.0606509	-0.0430807	-0.0334094	-0.0288502	-0.0366739	-0.058915	-0.0683004	-0.0599054	-0.0837479	-0.0960988	-0.0904492	-0.0993778	-0.112612	-0.110557	-0.108294	-0.11656	-0.135052	-0.127183	-0.122369	-0.11962	-0.126087	-0.146057
0.0194495	0.0243636	0.0309114	0.0411528	0.0522441	0.0618185	0.0681894	0.0749503	0.0807777	0.0823609	0.0766378	0.0593716	0.0349317	0.0156264	0.00583412	-0.00313309	-0.00700261	-0.0195968	-0.0159191	-0.00135365	-0.0197467	-0.0168169	-0.0719158	-0.132261	-0.119217	-0.0953018	-0.0902369	-0.0771072	-0.0837179	-0.0753483	-0.0472518	-0.0211492	-0.00526136	-0.0301196	-0.0458938	-0.0446308	-0.0686856	-0.0734729	-0.0791082	-0.0861153	-0.0914522	-0.0851485	-0.0849353	-0.112544	-0.134771	-0.111816	-0.0952646	-0.0957019	-0.115676	-0.137421
0.00949526	0.0157022	0.0249114	0.0355399	0.0479504	0.0575646	0.0653616	0.0720686	0.0788815	0.081305	0.0771634	0.064256	0.0399659	0.0169894	0.00437277	0.00354319	0.000321494	-0.0130599	-0.0171528	-0.000746593	-0.0202807	-0.0237038	-0.0320072	-0.0669453	-0.0655564	-0.0623944	-0.085647	-0.0718039	-0.0790914	-0.0596504	-0.0435946	-0.038285	-0.0302845	-0.0117558	-0.0155134	-0.0311025	-0.0627827	-0.0671849	-0.0491252	-0.0599372	-0.0827686	-0.0848612	-0.0736436	-0.103841	-0.131418	-0.053882	-0.0489003	-0.057975	-0.0761272	-0.086118
0.00599888	0.0127714	0.0218279	0.033421	0.0457431	0.0593062	0.0679337	0.0743504	0.0798478	0.0809313	0.0760079	0.0634092	0.0421717	0.0188711	0.00783841	0.0152996	0.0070134	-0.000920967	-0.0133709	-0.0144202	-0.0231854	-0.0264553	-0.0347608	-0.0388577	-0.038511	-0.0838461	-0.161845	-0.0965206	-0.0892157	-0.0778832	-0.0782431	-0.0729561	-0.0517854	-0.0277141	-0.00334986	-0.0338604	-0.0547339	-0.0569499	-0.0478589	-0.0611989	-0.0835817	-0.0615602	-0.0445635	-0.110243	-0.101141	-0.0311732	-0.0183245	-0.0212466	-0.0128075	-0.0223451
0.00829342	0.0143756	0.0209358	0.0326156	0.0467716	0.060227	0.0694712	0.0752108	0.077694	0.0764628	0.0706203	0.0591576	0.037848	0.00447727	-0.00669698	0.0038753	0.0145395	0.0154816	-0.00275883	-0.0101518	-0.00753481	-0.0108735	-0.0297445	-0.0342013	-0.0511792	-0.102034	-0.180318	-0.128872	-0.117366	-0.0983192	-0.0985618	-0.0907252	-0.0695492	-0.0520961	-0.0188153	-0.0524091	-0.0651571	-0.0594345	-0.0417838	-0.0553012	-0.0588691	-0.036509	-0.0101368	-0.0653343	-0.0491209	-0.0252027	-0.00637322	0.0129224	0.0218201	0.0414342
0.0139548	0.0168454	0.0227401	0.0302162	0.0444491	0.0560052	0.0652251	0.0672031	0.067782	0.0660132	0.061035	0.0502927	0.0343307	0.0010554	-0.0383205	-0.0417647	0.0236139	0.026738	0.0115164	0.00391727	0.00552151	-0.005785	-0.0247369	-0.0467187	-0.0684058	-0.0968071	-0.134255	-0.147471	-0.143437	-0.11605	-0.0949611	-0.0871636	-0.0893947	-0.0839817	-0.04612	-0.0630365	-0.0742919	-0.0519762	-0.0263806	-0.0283026	-0.0319216	-0.0233701	-0.00138769	0.00226214	-0.0068978	-0.0071718	0.00223952	0.0237757	0.0549414	0.0745909
0.0222652	0.0231728	0.0211906	0.0281989	0.0371383	0.0481583	0.0523731	0.052816	0.0530513	0.0536185	0.0507306	0.0467373	0.0316979	0.00747661	-0.030073	-0.0519783	0.0175803	0.0320235	0.0253141	0.0158156	0.00804565	-0.0043207	-0.0220458	-0.0426197	-0.058153	-0.0749312	-0.114719	-0.154076	-0.148456	-0.143687	-0.117182	-0.105596	-0.112692	-0.104155	-0.0675887	-0.0527537	-0.0509044	-0.0325994	-0.0285262	-0.0181102	-0.0146215	-0.0151741	0.005004	0.0133402	0.0087959	0.000521261	0.00428912	0.0212758	0.0555302	0.0845271
0.03628	0.0321365	0.0263804	0.0248195	0.0312797	0.0369539	0.0393644	0.0389056	0.0401019	0.0445501	0.0495532	0.0472314	0.0371765	0.0156795	-0.0107107	-0.0285824	-0.00482773	0.0420763	0.035569	0.024605	0.0113424	0.00288592	-0.0141785	-0.0369338	-0.0511719	-0.0516528	-0.0644883	-0.116632	-0.123246	-0.136231	-0.133939	-0.120772	-0.135428	-0.123925	-0.0732187	-0.0481836	-0.0549702	-0.00945779	-0.0133635	-0.0156976	-0.0124138	0.000128998	0.0244844	0.0283648	0.0183222	0.00203726	-0.00586501	0.00941499	0.0387749	0.0672029
d
0.0476483	0.041105	0.0452884	0.0509347	0.064671	0.0791256	0.0631871	0.0548713	0.0661691	0.0785277	0.0683991	0.0679341	0.0667548	0.0649976	0.0629059	0.0581863	0.0416521	0.0315356	0.0240159	0.0325014	0.0329004	0.0532183	0.0701084	0.0667641	0.0665214	0.0657105	0.0660637	0.0425258	0.0346855	0.0425949	0.0483009	0.0636756	0.0586386	0.0493454	0.0477063	0.0554551	0.041835	0.0308346	0.0354024	0.0410437	0.0355556	0.0311793	0.0293186	0.0311878	0.0367296	0.0380347	0.0408046	0.0436828	0.0503897	0.040867
0.0721651	0.0590442	0.0648659	0.0829123	0.0878369	0.0976385	0.0897773	0.0956574	0.111468	0.123304	0.120459	0.113628	0.0957615	0.0939626	0.0770655	0.0644475	0.0525319	0.0449283	0.053362	0.0468262	0.0434548	0.060521	0.0700708	0.062641	0.0614057	0.0581551	0.0476184	0.0264522	0.0186015	0.014331	0.0202325	0.0336373	0.032322	0.0437137	0.0429769	0.0466746	0.0390665	0.0398395	0.0344039	0.0375184	0.0363683	0.0316489	0.0187051	0.020756	0.0400628	0.0531008	0.0592244	0.0601349	0.0491689	0.0451945
0.0773469	0.0842065	0.0898112	0.103053	0.109188	0.129837	0.131177	0.136675	0.14546	0.140288	0.138825	0.132002	0.115234	0.0994926	0.0822024	0.0692976	0.0553818	0.0564465	0.0645369	0.0576286	0.0476708	0.0495469	0.0584644	0.0551083	0.0589687	0.0588651	0.0482733	0.0279721	0.00848394	-0.00456815	0.00121731	0.0149296	0.0233176	0.0334412	0.0330091	0.0366278	0.0409271	0.0416725	0.0390188	0.0402218	0.0359352	0.0313414	0.0335979	0.0395094	0.047133	0.0602351	0.0645123	0.0616981	0.0525172	0.0489466
0.0931895	0.105204	0.10714	0.114372	0.145395	0.156422	0.149554	0.147257	0.140392	0.138752	0.137664	0.117189	0.10144	0.114447	0.0981795	0.0841881	0.0698821	0.0653836	0.0706183	0.066379	0.0584346	0.0579183	0.0670587	0.0729986	0.0602547	0.0610688	0.0560494	0.0366239	0.0192278	0.00299011	0.0048721	0.0147952	0.0213191	0.0199733	0.0221142	0.0385643	0.039031	0.0419734	0.0398076	0.0386888	0.0310436	0.0349805	0.049249	0.0473478	0.0434457	0.0483542	0.0519348	0.0623517	0.0570113	0.0517438
0.103912	0.109329	0.106033	0.120863	0.152033	0.157521	0.144492	0.135977	0.125559	0.111269	0.106991	0.0813866	0.0849846	0.102706	0.102032	0.0953344	0.0908033	0.0788959	0.0821396	0.086431	0.0836397	0.0845887	0.0919276	0.0805586	0.0646275	0.0604804	0.0502183	0.0496834	0.0339744	0.0223739	0.00688795	0.00627913	0.00562399	0.0097746	0.0248425	0.0437288	0.0435087	0.0447823	0.0377332	0.0307516	0.0245264	0.020623	0.0340153	0.0279652	0.0317014	0.0210666	0.0291864	0.0419419	0.0366098	0.0280343
0.114378	0.11765	0.108269	0.108212	0.125371	0.131116	0.128187	0.116283	0.104068	0.0806131	0.0664186	0.0625151	0.0662577	0.0791918	0.0851971	0.0876777	0.0842766	0.0872028	0.0862377	0.0908358	0.0927323	0.0869554	0.0791777	0.0679308	0.054708	0.045819	0.030277	0.0388351	0.0440527	0.0327875	0.016961	-0.00553191	-0.00553929	0.0108185	0.0250849	0.0405785	0.047094	0.0492925	0.038688	0.0353551	0.0421443	0.0384185	0.0267191	0.0215578	0.0339021	0.0132937	0.00815514	0.00891886	0.00382718	-0.00602702
0.103826	0.106859	0.111632	0.113857	0.111649	0.111941	0.108266	0.0949957	0.0795123	0.0720582	0.0629308	0.0549986	0.0547285	0.0582387	0.0652806	0.0734273	0.079464	0.0922434	0.0829326	0.0706788	0.060907	0.053202	0.0481978	0.0430989	0.0322408	0.028185	0.027068	0.0358973	0.0423113	0.0277208	0.0266627	0.026637	0.0227678	0.0160698	0.0291872	0.0469067	0.0550677	0.0556084	0.0420884	0.0382054	0.0490324	0.0477794	0.0339598	0.0182049	0.000985124	-0.00263952	0.000391688	0.0110537	0.0175301	0.0113512
0.0893817	0.0884067	0.0822693	0.0810217	0.0859013	0.0901792	0.0940689	0.0824158	0.0663861	0.0653225	0.060895	0.0417493	0.0415173	0.0694594	0.0615885	0.0308904	0.0408282	0.0604766	0.0466543	0.03196	0.0134291	0.00354044	0.00544402	0.00473381	0.00233494	0.00521545	0.00943298	0.00899005	0.0101063	0.0160687	0.0246936	0.0375841	0.0336739	0.0179862	0.0355521	0.060995	0.0494457	0.0389542	0.0331495	0.0304239	0.0304976	0.0354863	0.0435461	0.0285117	0.00842475	-0.0100886	-0.0223629	-0.00770807	0.00156314	0.00350854
0.0672319	0.0673599	0.0714741	0.0773564	0.0862684	0.0868846	0.0800264	0.0842575	0.0875087	0.0833782	0.0776303	0.068342	0.0622927	0.0480532	0.0397717	0.0351263	0.035835	0.039927	0.0266783	0.0126512	0.00663376	0.00238878	0.000868148	0.00202252	0.00547341	0.00649856	0.00783977	0.0166788	0.0269511	0.0360662	0.0431318	0.0440118	0.0486957	0.0561872	0.0592841	0.0613084	0.0535592	0.0457163	0.0427779	0.0456323	0.0571686	0.0573103	0.0480599	0.0274045	0.00465614	-0.0173829	-0.032649	-0.0189176	-0.00932834	-0.00610458
0.0658412	0.0675107	0.0628615	0.0675706	0.0966568	0.1062	0.102146	0.0990774	0.089528	0.0989602	0.0994913	0.0935548	0.0798825	0.0536556	0.0426163	0.0285507	0.0326948	0.0396907	0.0326722	0.0284781	0.0211379	0.0162352	0.00500635	-0.000604666	-0.000985903	-0.00158784	-0.00476115	-0.00610081	-0.00090106	0.0177337	0.0311195	0.0337736	0.0384811	0.0457557	0.0402692	0.0355738	0.0417918	0.0506226	0.0382183	0.0385984	0.0484999	0.0372908	0.0146276	0.00543736	0.00816918	-0.0101843	-0.02357	-0.0133924	-0.00156212	0.0144248
0.0687948	0.0572722	0.0647048	0.0857773	0.0958533	0.0958934	0.0888376	0.083446	0.0905755	0.101041	0.105639	0.091501	0.0799199	0.0586462	0.0532247	0.050942	0.0431786	0.0439197	0.0267598	0.0230421	0.0256662	0.0182559	0.0097815	0.0163688	0.0223778	0.0269567	0.026495	0.0253145	0.0259748	0.0323952	0.0351196	0.0295353	0.0209057	0.0198878	0.0189339	0.0162809	0.0262258	0.0395237	0.0461804	0.0333183	0.0301028	0.0384218	0.0272912	0.0297814	0.0243712	0.001103	-0.00826436	-0.00593061	-0.00593566	0.000668927
0.0643922	0.0619014	0.0780707	0.0906724	0.0914058	0.0965475	0.0981785	0.101865	0.0971895	0.107102	0.112014	0.0962565	0.0806766	0.0643329	0.0619578	0.0491278	0.0408092	0.0327054	0.0189331	0.015678	0.0203558	0.0176491	0.00917013	0.0187097	0.0324566	0.036331	0.0357662	0.0344389	0.0355734	0.0399082	0.0427062	0.0370786	0.0249795	0.00971815	0.00224084	0.00499496	0.0171132	0.0329666	0.0476827	0.0402363	0.0365728	0.0324807	0.0391598	0.0370603	0.0323053	0.0213279	0.0126744	0.013244	-0.00611268	-0.0122949
0.0594917	0.0592226	0.0722298	0.0868142	0.0849077	0.0915743	0.0972987	0.0927069	0.0920112	0.100517	0.100658	0.0855324	0.0781659	0.0708456	0.0561404	0.0406158	0.0359446	0.0243537	0.00617765	0.00492067	0.00998337	0.0025545	-0.0052065	0.0142704	0.0289206	0.0353012	0.0268778	0.0227791	0.0227062	0.0266004	0.0286779	0.0344606	0.0281116	0.0108323	0.00176583	0.0220654	0.0287431	0.0274882	0.0440318	0.0456535	0.039729	0.0209634	0.0213202	0.0240946	0.0148567	0.01066	0.0145502	0.0137878	-0.00336388	-0.0241476
0.0553955	0.0575898	0.0651493	0.0778376	0.079848	0.0844645	0.0798642	0.0683482	0.0688894	0.0704913	0.0727483	0.0745025	0.0723786	0.0676008	0.0578529	0.0355876	0.0321914	0.0280156	0.00823353	0.00270197	-0.00103678	0.00870978	0.00821864	0.0248471	0.0242414	0.0382482	0.0236065	0.0136444	0.00814113	0.00930419	0.0144966	0.017091	0.0182647	0.004773	0.00823279	0.031835	0.0150102	0.0151369	0.0283432	0.0292478	0.028443	0.0175267	0.00631538	0.0108477	-0.00287582	-0.0139985	-0.00876875	0.013121	0.00692162	-0.0107892
0.0663929	0.0676094	0.0579141	0.0637473	0.0651654	0.0682008	0.0616533	0.0491325	0.0485511	0.0505708	0.053377	0.0583105	0.0534369	0.034545	0.0262472	0.020729	0.0117813	0.00738981	0.00729126	0.0104186	0.00030837	0.0248785	0.0408771	0.0455268	0.0435501	0.0363344	0.0287335	0.0194936	-0.000430809	-0.0104079	-0.00267947	-0.00573807	0.00217219	0.0034667	0.00538048	0.0133194	0.00876913	0.0100789	0.0146226	0.0140583	0.0173491	0.0145809	0.013604	-0.00329034	-0.0171439	-0.0330877	-0.0151144	0.00821389	0.0231774	0.0191493
0.0568384	0.0368168	0.0228364	0.0128454	0.0169795	0.0262236	0.0359067	0.0437598	0.0534169	0.0534546	0.0482546	0.0468558	0.0399538	0.023435	0.0211051	0.0120079	-0.00112371	-0.0109139	-0.00371222	0.00402181	0.0159749	0.0233517	0.0357478	0.0527273	0.0472437	0.0359839	0.0230057	0.0115299	-0.00782483	-0.0230783	-0.0377685	-0.0320644	-0.0224722	3.11538e-05	0.0136192	0.0281269	0.01936	0.011736	-0.00420647	-0.00335103	0.00250835	0.01151	0.0139448	0.00105161	-0.0143698	-0.0359514	-0.029378	-0.0265095	-0.0511771	-0.0389619
0.0486381	0.0148394	-0.00661453	-0.00829719	-0.00406733	0.00305958	0.0122688	0.0188191	0.0208051	0.0169408	0.00889756	0.0102636	0.0166455	0.0331413	0.0377647	0.0353912	0.00838564	-0.00798663	-2.768e-05	0.019613	0.0459646	0.0446553	0.0426624	0.039662	0.0331192	0.0244874	0.0115748	0.0015624	-0.00153174	-0.0150832	-0.0329904	-0.0187021	-0.00656151	0.00109056	0.0128675	0.0267225	0.0287374	0.026396	0.0150734	0.00777366	0.00213251	0.00800844	0.00980411	0.00331512	-0.00797262	-0.0209484	-0.00121094	0.00932413	0.000343849	-0.014333
-0.00738925	-0.0107227	-0.0108457	-0.0146497	-0.0109401	-0.00359641	-0.00424815	0.000232982	0.0175936	0.0221353	0.0190597	0.030435	0.0420586	0.0509684	0.0428276	0.0198951	0.0162937	0.0136546	0.0251308	0.0357377	0.0482639	0.0535814	0.0548938	0.0454572	0.0345129	0.0201647	0.0163508	0.00994579	-0.000821707	-0.0149305	-0.0306454	-0.0224426	-0.0138349	-0.00200184	0.00992361	0.022487	0.0210687	0.0198845	0.0247945	0.0155747	0.000883115	-0.00327791	-0.00533928	0.000979993	0.00132778	0.00497572	0.0116482	0.0128928	-0.00744249	0.00801211
-0.0170534	-0.0134447	-0.0130138	-0.00924835	-0.00119549	0.00780686	0.00648186	0.00962319	0.0208362	0.0364992	0.0664975	0.077655	0.0886767	0.0957388	0.0845967	0.063405	0.0522548	0.0435797	0.0466844	0.0584521	0.071836	0.0723397	0.0715313	0.0581287	0.0558951	0.0532686	0.0403122	0.0201192	-0.00538233	-0.0158171	-0.0208678	-0.0175773	-0.0100439	-0.00341241	0.00122675	0.00788197	0.0103252	0.0159775	0.0236459	0.0156093	0.00217548	-0.00758981	-0.0108039	-0.0105615	-0.0109745	-0.0104246	-0.00548295	-0.00508011	-0.0124203	-0.0134515
-0.0161341	-0.00359152	0.0111952	0.0130409	0.0181671	0.00960915	0.00929555	0.0125002	0.0406418	0.0616192	0.0846811	0.0868981	0.0815795	0.0811464	0.0739946	0.0785703	0.0861149	0.0807679	0.0636797	0.0690182	0.0852405	0.0836783	0.0797444	0.0738036	0.0721294	0.0788416	0.0588612	0.0382408	0.00315065	-0.0038403	-0.00228932	0.00956433	0.0197085	0.0120173	0.0155771	0.0108615	0.00831687	0.0127353	0.0178228	0.0132984	0.00217429	-0.00252977	-0.0011119	0.00192462	0.000636601	-0.00480152	0.0109652	0.0132539	0.00109138	-0.0153374
-0.0171124	-0.00967488	0.00533861	0.00933536	0.0172499	0.0139446	0.020768	0.0372173	0.0509279	0.0721422	0.0685334	0.0771395	0.071867	0.0725056	0.0796403	0.0858858	0.0945959	0.10302	0.0966335	0.101869	0.100163	0.0772765	0.0732532	0.0726296	0.06769	0.0697017	0.0538783	0.044788	0.0223513	0.0153469	0.0218756	0.0255483	0.0357897	0.0412432	0.0373283	0.0299739	0.0240554	0.016248	0.020989	0.0164887	0.00716575	0.00193911	0.00334809	0.00212574	0.00260083	-0.00012335	0.0105785	0.0188839	0.0301339	0.0136065
-0.0182006	-0.0115373	-0.00614898	0.000911749	0.00865474	0.0154835	0.0268239	0.0432691	0.0544321	0.061615	0.0581657	0.0670574	0.0735413	0.0770811	0.0842703	0.102035	0.112502	0.120869	0.124679	0.129504	0.12803	0.105741	0.0930433	0.0875425	0.0824835	0.063915	0.0590696	0.0499875	0.0416369	0.0407398	0.0464702	0.0516891	0.0547303	0.0489384	0.045049	0.0470291	0.0409595	0.0332247	0.0403042	0.028048	0.0170941	0.00952722	-0.00722126	-0.0128072	-0.0121848	-0.0121235	-0.00405553	0.00432638	0.0170897	0.00434855
-0.0191633	-0.0120615	-0.00645825	0.00340638	0.0150389	0.0213161	0.0297585	0.038925	0.059289	0.0665538	0.0746172	0.0805299	0.0869479	0.0947517	0.10505	0.125027	0.135271	0.145605	0.152663	0.157503	0.148244	0.139637	0.126745	0.111884	0.106424	0.0850241	0.0803771	0.0726021	0.0726841	0.0717544	0.0753422	0.0700994	0.0731224	0.0587205	0.0587991	0.064846	0.0608235	0.047715	0.0506766	0.0384231	0.0136497	0.000231645	-0.0165701	-0.0216805	-0.0297605	-0.030184	-0.0200853	-0.0209065	-0.0239532	-0.0370062
-0.014539	-0.00507122	-0.00014384	0.0124413	0.0242146	0.032443	0.0350815	0.0439646	0.0647691	0.0816917	0.0947106	0.0996924	0.109353	0.1236	0.132974	0.135313	0.148977	0.159295	0.170554	0.169249	0.151096	0.144543	0.127693	0.11109	0.106863	0.116159	0.100065	0.0914847	0.0933274	0.0891133	0.0956292	0.0744345	0.0701297	0.093286	0.0920658	0.0794413	0.0665691	0.0530679	0.0382626	0.0175079	-0.00861935	-0.0165812	-0.0239344	-0.0244257	-0.0330902	-0.0393946	-0.0331132	-0.0346876	-0.0425471	-0.0472577
0.00597464	0.00862114	0.0092635	0.0156105	0.018627	0.022435	0.0271853	0.0342401	0.0505824	0.0647183	0.08391	0.0965056	0.109968	0.118475	0.1226	0.118958	0.134404	0.15134	0.172261	0.17013	0.161112	0.136645	0.119169	0.106323	0.113125	0.130457	0.113955	0.0994854	0.0865888	0.0791966	0.0763499	0.0821745	0.0809504	0.0756827	0.0662271	0.0579141	0.0454966	0.0325453	0.0182328	-0.00107058	-0.0211985	-0.0265212	-0.0277886	-0.0386965	-0.0404505	-0.0370307	-0.0293548	-0.0258141	-0.035959	-0.0399589
0.0109924	0.018049	0.0214285	0.0179661	0.0166116	0.0172839	0.029463	0.0417323	0.0550716	0.0548136	0.0586073	0.0696271	0.0861694	0.103264	0.120467	0.126576	0.125981	0.135631	0.138173	0.129572	0.119239	0.10923	0.1071	0.102786	0.0969859	0.103784	0.10391	0.0964281	0.0833363	0.0716862	0.0711578	0.0636018	0.0521836	0.0425589	0.0365316	0.036097	0.0274218	0.0155888	0.0033595	-0.00832406	-0.0201061	-0.0287946	-0.0304192	-0.0185399	-0.0158299	-0.0170364	-0.0274767	-0.0391471	-0.0507905	-0.0366347
0.0131823	0.00782523	0.00826528	0.0175817	0.0249291	0.0314523	0.0340353	0.0467815	0.0656587	0.0648386	0.0642225	0.0640735	0.0725129	0.0808537	0.0939321	0.104496	0.114788	0.112972	0.111872	0.110427	0.109748	0.107919	0.112041	0.108651	0.100836	0.0884908	0.0789127	0.077304	0.0728554	0.0675683	0.0505136	0.0444527	0.0453085	0.0405632	0.0337977	0.0224332	0.0282298	0.0315363	0.0234375	0.0159152	0.00829035	-0.0124349	-0.0245513	-0.0213606	-0.0211826	-0.0223078	-0.0185063	-0.0207739	-0.0216192	-0.00655936
-0.00226021	0.00041649	0.00763072	0.0158554	0.0253992	0.0332323	0.0287038	0.0384304	0.0502568	0.0633189	0.0668726	0.067396	0.074168	0.0833854	0.0834772	0.0900669	0.101383	0.0972183	0.099443	0.111123	0.105654	0.0966794	0.0909176	0.0883219	0.0850666	0.0801718	0.0730505	0.0683171	0.0682113	0.0646078	0.0425262	0.0355089	0.0381696	0.0441999	0.0516101	0.0525817	0.0464992	0.0356234	0.0377558	0.0311737	0.0234935	0.00417405	-0.00844315	-0.0187892	-0.0194587	-0.0184097	-0.0236057	-0.0314742	-0.0379631	-0.0295627
-0.00500331	0.00184104	0.00898456	0.0103281	0.0130447	0.0184076	0.0260715	0.0409552	0.0551435	0.0514111	0.0471281	0.0605209	0.0701197	0.0860342	0.0979737	0.100882	0.0825386	0.0760605	0.0779751	0.0949714	0.100725	0.0957095	0.0707651	0.0685169	0.0763883	0.0702417	0.0641458	0.059884	0.0571343	0.0536227	0.0602333	0.0511114	0.036926	0.0359856	0.0419003	0.0430634	0.043179	0.0369707	0.0265194	0.0185442	0.0130934	0.00590103	0.0067839	0.000962966	-0.00608538	-0.0187364	-0.00951913	-0.0162752	-0.0157325	-0.0286385
-0.0103009	-0.00318206	0.000658834	-1.2745e-05	0.00359201	0.0117919	0.0178799	0.0327395	0.0396246	0.0445183	0.0404558	0.0438996	0.0627766	0.0798238	0.0854961	0.0889597	0.0790333	0.0697082	0.0619416	0.0718514	0.076642	0.0709289	0.0549138	0.0524461	0.0460645	0.0520241	0.04611	0.0560426	0.0652884	0.0638649	0.0610452	0.0599147	0.0527137	0.0487357	0.0356644	0.0261604	0.0266139	0.0281235	0.0245614	0.0164804	0.00803741	0.0175292	0.0183338	0.0133194	0.033885	0.0277691	0.0456826	0.0452701	0.0398752	0.0248031
-0.0168533	-0.00303427	0.000846113	-0.00151552	0.00435876	0.0127327	0.0133949	0.00994668	0.014575	0.0205846	0.026855	0.0288264	0.0477574	0.0501271	0.0538748	0.0573868	0.0663247	0.0661591	0.0586085	0.0623678	0.0640687	0.0584022	0.0460645	0.0368935	0.0294962	0.0358217	0.0456665	0.0617933	0.0710743	0.0669329	0.057114	0.0560447	0.0677237	0.0570428	0.0440401	0.0271994	0.0138646	0.015497	0.0162974	0.0218982	0.0158515	0.0216785	0.014936	0.0132762	0.0339522	0.0324627	0.0630744	0.0626069	0.026981	0.0555789
-0.0142444	0.00137176	0.00242851	0.00158135	0.00759806	0.00408608	0.000128444	-0.00357544	-0.000925724	-0.000656567	0.00563911	0.0103434	0.0170505	0.018683	0.0264958	0.0360573	0.0457888	0.0501432	0.0545076	0.0572007	0.0591052	0.0535967	0.0434316	0.0341449	0.0316828	0.0365321	0.0463845	0.0553764	0.0560517	0.0513545	0.0446617	0.0439469	0.0573238	0.0464207	0.0462138	0.0349932	0.0212945	0.00666522	0.00168289	0.00743835	0.0120509	0.00124292	-0.0054864	-0.00207997	0.00741142	0.00482042	0.0282695	0.0135557	-0.0282009	0.015344
-0.00748345	-0.00807191	-0.00726906	-0.00402013	-0.00409173	-0.010745	-0.0141348	-0.0150726	-0.00820453	-0.0111272	-0.012981	-0.0134239	-0.00448587	0.00604073	0.0156779	0.0252852	0.0361495	0.0396228	0.0441364	0.0416005	0.0344983	0.0266622	0.0243514	0.0199099	0.0193587	0.0248643	0.030122	0.0244682	0.0266733	0.0273499	0.0214092	0.0207796	0.0208989	0.0193453	0.0191475	0.0257056	0.0168355	0.00184315	-0.0136568	-0.00688588	-0.00420511	-0.012443	-0.0138067	-0.0126223	0.00368719	0.0181223	-0.000656632	-0.014948	-0.0232762	-0.0332862
-0.0140208	-0.0115228	-0.0152906	-0.0250712	-0.014165	-0.00845476	-0.0135793	-0.0137564	-0.0152023	-0.0129357	-0.0144222	-0.0204257	-0.0134918	-0.00108066	0.000852095	0.00888632	0.0236316	0.0216665	0.0184189	0.0148205	0.00954545	0.00629711	0.0143336	0.00574623	-0.00927164	-0.00815967	-0.00408168	0.00553888	0.00697968	0.00843714	-0.00510795	-0.0103119	-0.00932594	-0.00455724	-0.00261453	-0.00463019	-0.00945652	-0.0166114	-0.00942166	-0.00256173	0.00536303	0.00163572	0.00096395	0.00704113	0.00751772	0.0163848	0.0309319	0.0293392	0.0174029	0.00617044
-0.0171272	-0.0189529	-0.0258627	-0.0148333	-0.0105162	-0.0112752	-0.00673871	-0.00682476	-0.0116613	-0.0107819	-0.0140532	-0.0220153	-0.0252982	-0.0240289	-0.0171694	-0.0134576	-0.00643814	0.00435783	0.00292303	0.0019747	0.00111063	0.00414107	0.00273663	-0.00340042	0.000679778	0.00292869	0.00385827	-0.00492453	-0.00620367	-0.000692863	-0.00910349	-0.00927429	-0.000700563	0.00266767	0.00281807	-0.000667772	-0.00211932	-0.00740642	-0.0168361	-0.0131713	-0.0108516	-0.00662234	-0.0041997	-0.0164711	-0.0452112	-0.0404463	-0.0361794	-0.0320309	-0.0393771	-0.0368726
-0.00471284	-0.00375838	-0.00785475	-0.00529387	-0.0058768	-0.0079768	-0.00574613	-0.00677997	-0.0109783	-0.0122249	-0.0139479	-0.0163337	-0.0225727	-0.0247432	-0.0223794	-0.026643	-0.0201005	-0.00278273	-0.00216919	-0.00328923	-0.00603852	-0.00619292	-0.00820033	-0.0119691	-0.0123598	-0.0125339	-0.0115989	-0.0027601	6.40159e-05	-0.00394737	-0.0048732	-0.00564296	-0.00575434	-0.00292422	-0.00284281	-0.00538743	-0.011315	-0.0151333	-0.0176215	-0.0244109	-0.032946	-0.0404928	-0.045873	-0.0522903	-0.0614383	-0.0666571	-0.0647943	-0.0551786	-0.0542623	-0.0570988
-0.00649659	-0.00484851	-0.00118482	-0.000517919	-0.00100293	-0.00172718	0.00266871	0.000143562	-0.0126568	-0.0146198	-0.0154279	-0.0136975	-0.0102254	-0.011597	-0.0153971	-0.0190139	-0.0139688	-0.00345241	-0.00408778	-0.00481741	-0.00457328	-0.00417958	-0.00625134	-0.0105952	-0.00354256	-0.00192293	-0.00174452	-0.00526057	-0.00256936	0.00586103	0.0031032	0.00079063	-0.00451232	-0.00271984	-0.00579697	-0.0224354	-0.0169033	-0.0209002	-0.0341693	-0.0557389	-0.061896	-0.0474542	-0.0617611	-0.0714664	-0.0839994	-0.072489	-0.0635305	-0.040857	-0.0328134	-0.0438686
-0.00512546	-0.00477938	-0.00373811	-0.00276597	0.0012177	0.00475695	0.00458787	0.00445644	0.000961257	-0.00352208	-0.00589779	-0.0041023	-0.011539	-0.0248724	-0.0323257	-0.0223291	-0.0173201	-0.018456	-0.0171137	-0.0103067	-0.00428398	-0.00288756	-0.00298464	-0.00639122	-0.00361034	-0.00152909	0.00114393	0.00168831	0.00134741	0.00289363	0.00158397	-0.00586705	-0.0162611	-0.0133081	-0.0173326	-0.0309356	-0.0422694	-0.0511513	-0.0528846	-0.0640587	-0.0610358	-0.049607	-0.0639454	-0.0652981	-0.0641962	-0.0323445	0.0491232	0.123863	0.0575967	-0.0112271
-0.00899219	-0.00862323	-0.0118547	-0.0165517	-0.012522	-0.00569291	-0.00146464	-0.00156698	-0.00392694	-0.000821681	-0.00328865	-0.000113918	0.000138097	-0.0131727	-0.0206511	-0.0173394	-0.0122376	-0.0110193	-0.00946124	-0.00253653	-0.00654102	-0.00568639	-0.00585112	0.00879717	0.000800416	0.00286454	0.00366026	-0.0011859	-0.00140201	0.00383358	0.00505586	-0.0024823	-0.0148294	-0.0163512	-0.0203084	-0.0207629	-0.024874	-0.0336841	-0.014151	0.00665898	0.00965083	0.0181353	0.0512795	0.0499053	0.134295	0.036827	0.118601	0.263338	-0.064095	-0.133246
-0.0167446	-0.0209315	-0.025811	-0.0289879	-0.0239598	-0.0174797	-0.0118322	-0.01158	-0.0151975	-0.011267	-0.00925593	-0.00686326	-0.00633251	-0.00620035	-0.0104505	-0.0088392	-0.00784707	-0.00599456	-0.0054469	-0.0146574	-0.0226151	-0.0194825	-0.00646899	0.00954849	0.0016943	0.00288121	0.00472913	-0.00157602	-0.000241473	0.00716971	0.00765349	0.0200387	0.0166102	0.00940387	-0.00859332	-0.0108169	-0.00919051	0.0445857	0.0827908	0.112457	0.140642	0.148379	0.151582	0.102101	0.177499	0.0702017	0.0146853	0.12245	-0.148657	-0.126522
-0.0169107	-0.0208691	-0.0283362	-0.0278323	-0.0226675	-0.0187448	-0.0142258	-0.0137513	-0.016125	-0.0180558	-0.0161264	-0.0129094	-0.0151148	-0.0150308	-0.0116126	-0.0111997	-0.0101216	-0.00806892	-0.0120292	-0.0213073	-0.025845	-0.0229698	-0.00994507	-0.00209956	0.00209247	0.00327675	0.00966336	0.00547873	0.00686155	0.0138974	0.0141671	0.0265878	0.0334782	0.0218535	0.00358128	-0.0140004	-0.00605665	0.0479952	0.149327	0.126265	0.154348	0.158088	0.148573	0.0985762	0.110287	0.0403143	-0.0154539	-0.119944	-0.0919697	-0.0696655
-0.00672447	-0.00588195	-0.0111776	-0.0135938	-0.0158874	-0.0132377	-0.0105258	-0.0115106	-0.010957	-0.0174653	-0.0179313	-0.0119019	-0.0117848	-0.0113051	-0.00921191	-0.0105413	-0.00747806	-0.00339104	-0.00821199	-0.0101997	-0.00635375	-0.0109796	-0.00999067	-0.00634851	0.00485309	0.0104134	0.0162919	0.0152706	0.0197128	0.0238434	0.0255144	0.0272055	0.018595	0.0170427	0.00383309	-0.0180213	-0.0141918	0.0327593	0.139132	0.0590459	0.00537086	0.00762463	0.0796812	0.0661024	0.075238	0.0135693	0.00473199	-0.158174	-0.109648	-0.129898
0.0010824	0.00193375	-3.8389e-05	-0.00409649	-0.00698431	-0.00613197	-0.00750785	-0.00923371	-0.00945725	-0.0122621	-0.0124721	-0.0102722	-0.00494795	-0.00465787	-0.00968344	-0.00427862	-0.000593106	0.000197569	0.000367177	-0.0022094	-0.00585417	-0.00777972	-0.00627034	-0.00183228	0.0012356	0.00617983	0.010172	0.0265438	0.0316666	0.0276389	0.0339586	0.0369562	0.0321341	0.0403392	0.0267504	-0.00530973	0.00407495	0.0490333	0.104814	0.0195323	-0.0380873	-0.0451741	-0.0525564	-0.0801814	-0.116729	-0.150929	-0.133602	-0.0982617	-0.15704	-0.192015
-0.00108501	-0.00410232	-0.0048201	-0.00426871	-0.00199423	0.00223661	0.00571976	0.00743711	0.00640556	0.00537978	0.00564852	0.00794252	0.0154441	0.0160951	0.00845508	0.00687853	0.00853707	0.0126078	0.0120317	0.0120462	0.015072	0.0225582	0.0254172	0.0184183	0.0183773	0.0146901	0.0133165	0.0336974	0.0424698	0.040625	0.0453311	0.0396347	0.0220291	0.0700502	0.0629549	0.00233293	-0.00142717	-0.0108508	-0.0240656	-0.0408636	-0.0469298	-0.0462722	-0.0774332	-0.0796582	-0.0560585	-0.104963	-0.153284	-0.21609	-0.141093	-0.12447
-0.00540778	-0.00444925	-0.005489	-0.00338935	-0.00198985	-0.00120572	0.00594381	0.00964798	0.00885098	0.00754376	0.00420708	-9.5978e-05	0.00408822	0.00972482	0.015887	0.0183545	0.0226146	0.0276695	0.029991	0.0227559	0.00798832	0.01492	0.0359531	0.0668734	0.0342345	0.0105674	0.000581221	0.00323053	0.00908534	0.0186546	0.0134615	0.0125112	0.0146348	-0.00520526	-0.0187386	-0.0242905	-0.0335053	-0.0474981	-0.0648067	-0.0459645	-0.0400167	-0.0495776	-0.047181	-0.0397121	-0.0292892	-0.0197163	-0.0182481	-0.0362931	-0.0583781	-0.120947
-0.00740309	-0.00759881	-0.0135252	-0.0135234	-0.0121107	-0.00878642	0.00280952	0.00602098	0.000606659	0.0130259	0.0148796	0.0171031	0.0102794	0.0152295	0.0303563	0.0250498	0.0246297	0.0183208	0.0257817	0.0253011	0.0308731	0.0175037	0.0255977	0.0262037	0.0236765	0.0168969	0.043441	0.00550178	-0.00748008	-0.0374545	-0.0250739	-0.0253517	-0.0373207	-0.0319426	-0.0366503	-0.0318649	-0.025165	-0.0304512	-0.02852	-0.0264188	-0.0240136	-0.0289342	-0.0340178	-0.0247989	0.00224674	0.0100887	0.0207769	0.0543992	0.0243541	-0.0215864
-0.000561888	0.000613863	-0.00420256	-0.00266358	-0.00301522	-0.00334171	0.00298056	0.00527478	0.00434242	0.00668184	-0.00460401	-0.0137523	-0.0201421	-0.027385	-0.0258184	-0.020181	-0.00187047	0.00842552	0.0117658	0.0182409	0.0282699	0.016082	0.00873486	0.00753637	0.00131573	-0.00533545	0.00383728	-0.0205068	-0.0413505	-0.0700843	-0.0377725	0.00789603	0.0274621	-0.0120994	-0.0552598	-0.0603937	-0.0524362	-0.045576	-0.0422715	-0.0280899	-0.00311875	0.00993258	0.081656	0.244094	0.367468	0.268184	-0.0479026	-0.291119	-0.215757	-0.174536
-0.00312728	-0.00205319	0.00726937	0.00660932	0.00633633	-0.0082076	-0.00514001	-0.00279112	-0.018677	-0.0139193	-0.0253545	-0.0142773	-0.0080101	-0.0153046	-0.0149355	-0.0201917	-0.00170075	-0.00964668	-0.0133476	-0.00683791	0.00178595	-0.0245776	-0.0316542	0.0386198	-0.0112343	-0.0179175	-0.0188172	0.0343757	0.0134249	0.158292	0.19563	0.24121	0.156815	0.0336671	-0.00957814	-0.0567262	-0.0798114	-0.073311	-0.0575791	-0.00220051	0.0228293	-0.0914272	-0.087207	0.0759856	0.0980419	0.0575548	-0.25981	-0.299412	-0.208309	-0.16691
-0.0118291	-0.0104845	-0.00132264	0.00272755	0.0131963	0.00130933	-0.00565978	-0.0427902	-0.0648978	-0.0589633	-0.0510943	-0.0379362	-0.0296224	-0.0300554	-0.0317295	-0.0411819	-0.0483113	-0.0564502	-0.0681427	-0.0634213	-0.0466194	-0.064109	-0.0602355	-0.0024824	-0.0337694	0.0419629	0.067603	0.108753	0.0914343	0.21264	0.21322	0.0699545	-0.0462181	-0.158072	-0.165554	-0.194141	-0.204927	-0.126075	-0.0852918	-0.0334509	-0.00703079	-0.0996208	-0.106928	-0.105137	-0.101276	-0.118138	-0.0175642	0.0308354	0.099529	0.0763829
-0.009046	-0.00611495	-0.0111757	-0.01338	-0.0397317	-0.0311342	-0.0430673	-0.0758552	-0.101552	-0.0950353	-0.114326	-0.0992698	-0.0816348	-0.0578359	-0.0440635	-0.027126	-0.10088	-0.0688028	-0.0592631	-0.047217	-0.076996	-0.127728	-0.00543381	-0.0261262	-0.00879719	-0.0433097	-0.00259831	-0.0465189	-0.152143	-0.200671	-0.314933	-0.255025	-0.354406	-0.387723	-0.319341	-0.289895	-0.256653	-0.176976	-0.052758	-0.00281877	0.0484346	0.106613	0.125712	0.119906	0.138387	0.154133	0.239647	0.332854	0.340648	0.240057
0.00241612	-0.0111841	-0.0300566	0.00193404	-0.00507854	-0.0094374	-0.0599346	-0.0905465	-0.097687	-0.10879	-0.104164	-0.0991589	-0.0833537	-0.0599053	0.0132326	0.0417052	-0.0646523	-0.0198856	0.0190904	0.0225306	-0.134803	-0.237877	-0.0538963	-0.0459399	0.00717343	-0.0841828	-0.198486	-0.240567	-0.399436	-0.527007	-0.545701	-0.330555	-0.263326	-0.152691	-0.0370642	-0.0216038	-0.0823282	-0.0128394	0.120353	0.104842	0.176305	0.288979	0.34693	0.335669	0.374316	0.378668	0.408291	0.360976	0.270144	0.136575
-0.0184229	-0.0573123	-0.0118493	0.0948309	0.16754	0.116494	-0.0215785	-0.0547452	-0.0746158	-0.135178	-0.0218747	0.010132	0.014997	-0.0141474	-0.0336569	-0.0471502	-0.0881043	-0.0623917	-0.0602155	-0.125604	-0.184908	-0.221703	-0.214407	-0.186794	-0.112367	0.0516905	0.00774956	-0.0260948	0.0150474	0.00914498	0.0271828	0.0478522	0.0908619	0.150698	0.345989	0.304829	0.26364	0.171057	0.114383	0.0927796	0.0820049	0.1438	0.186002	0.244542	0.24313	0.162054	0.178166	0.117347	0.0603541	0.00392952
-0.0354394	-0.0467936	-0.00453793	-0.00783733	-0.0216609	-0.0286694	-0.0460067	-0.0110973	0.0906083	0.0390601	0.0173295	0.0084563	-0.00820666	-0.0549983	-0.107166	-0.138573	-0.0974567	-0.0590949	-0.063844	-0.066042	-0.0603233	-0.0414802	-0.075936	-0.0765757	-0.0613844	8.73901e-05	-0.0406019	-0.104253	-0.142297	-0.153196	-0.134481	-0.0748745	-0.0611388	-0.0725856	-0.1158	-0.122864	-0.0775463	-0.0175317	-0.0142887	0.0392986	0.126034	0.226352	0.190625	0.150662	0.107367	-0.204028	-0.250362	-0.0975347	-0.0799559	-0.0554705
-0.0115184	-0.0125331	-0.0253269	-0.0435	-0.0583006	-0.0465018	0.0358417	0.0877894	0.0815699	0.0672352	0.0761881	0.0910636	0.0302782	-0.0135051	-0.049107	-0.0711638	-0.0595768	-0.0443988	-0.0473456	-0.038645	0.00430552	0.0948919	0.0573475	0.0144002	-0.0414207	-0.0829729	-0.122586	-0.157365	-0.161416	-0.163975	-0.151314	-0.121034	-0.0622387	-0.0323105	-0.0377153	0.0489013	0.0704871	0.0590409	-0.00540021	0.00327335	-0.00955313	-0.211639	-0.328755	-0.317471	-0.123934	-0.0981414	-0.0773181	-0.0299712	-0.0219753	-0.00816844
-0.0155685	-0.0267072	-0.068644	0.0267968	0.0823292	0.0672083	0.0452342	0.0626922	0.0761012	0.0616201	0.0539064	0.0481278	0.18833	0.163234	0.140957	0.134101	0.0689383	-0.00230912	0.0071175	-0.0242691	-0.0544316	-0.0385591	-0.101225	-0.128284	-0.148877	-0.167337	-0.136345	-0.121915	-0.0306744	0.0373756	0.06234	0.0286774	0.042956	0.064502	0.070056	0.0374511	-0.0263537	-0.157025	-0.0254608	-0.0393023	-0.0496966	-0.0817404	-0.114455	-0.092522	-0.0340146	-0.0260097	-0.0369664	-0.0366034	-0.0310892	-0.0250029
-0.0029094	0.00347434	-0.0216493	0.0439503	0.0793156	0.0699031	0.0523586	0.0589169	0.0829056	0.0558272	0.0500235	0.0650034	0.0601421	0.038688	0.0256157	0.0104664	0.0181275	-0.022025	-0.0203741	-0.00560967	-0.0258298	-0.00536656	-0.00146057	-0.0331449	-0.0541898	-0.0703173	-0.0491098	-0.0295406	0.00964589	0.05829	0.0766537	0.0759916	0.0582879	-0.00882066	-0.0549453	-0.0448951	-0.0196897	-0.0638903	-0.0393088	-0.0393442	-0.0462698	-0.0407339	-0.034869	-0.018039	-0.0478799	-0.0293539	-0.0358243	-0.031326	-0.0264878	-0.024131
0.00731967	0.0123815	0.0367895	0.0246441	0.0497362	0.0358891	0.0308905	0.0373074	0.0641957	0.0545283	0.0488835	0.0457236	0.00433731	-0.018622	-0.0242592	-0.0122053	-0.00866807	0.031835	0.0940799	0.092958	0.043993	0.028008	0.0367937	0.031061	0.0108901	0.00354815	0.0302969	0.0529085	0.091319	0.0893459	0.106694	0.0755068	0.0056104	-0.0617817	-0.114646	-0.110736	-0.0851919	-0.084953	-0.152527	-0.139763	-0.0786314	-0.0463922	-0.043499	-0.0383143	-0.0484637	-0.0388723	-0.0406152	-0.0380727	-0.0371559	-0.0476581
0.0219336	0.0421372	0.0463322	0.0352194	0.0359723	0.0314057	0.0312544	0.0346693	0.0464317	0.0402046	0.0267297	0.0204808	0.00628471	0.00560378	0.00062224	0.0270219	0.0556178	0.0961933	0.128782	0.0996624	0.0506617	0.0368486	0.0630775	0.0574165	0.0613961	0.0833634	0.110097	0.156845	0.13325	0.125998	0.0808081	0.0424206	-0.0287088	-0.0514835	-0.0884214	-0.0882301	-0.0930169	-0.0955782	-0.138616	-0.125257	-0.0638271	-0.0463047	-0.0438207	-0.0387835	-0.0366904	-0.0325181	-0.034147	-0.042751	-0.0469059	-0.057294
0.0212257	0.0440187	0.0171213	0.0198235	0.0204547	0.0310131	0.0400631	0.0434291	0.0334768	0.037351	0.0237311	0.0176993	0.0177787	0.0170128	0.0307581	0.0498208	0.0815452	0.068458	0.0624162	0.0367101	0.0427975	0.0422415	0.0716976	0.084816	0.090899	0.114693	0.116805	0.163767	0.0840715	0.0644608	0.0191043	0.0105721	-0.0214201	-0.0445293	-0.0629328	-0.0670734	-0.0720288	-0.0579071	-0.0480685	-0.0370966	-0.0338855	-0.0380313	-0.0342605	-0.0258341	-0.0286746	-0.0229508	-0.0311106	-0.0410796	-0.0461597	-0.045401
0.00488475	0.0213306	0.0335872	0.038744	0.00605085	0.010751	0.0112131	0.0240605	0.02678	0.0386969	0.187091	0.188081	0.152993	0.010741	0.0309774	0.0443762	0.0410691	0.0211156	0.037438	0.078996	0.0851271	0.0392683	0.0374293	0.0510939	0.0583087	0.0376272	0.0193911	0.0247478	-0.00263258	-0.00702487	-0.0104074	0.00333389	-0.00573129	-0.00859256	-0.0486974	-0.0638818	-0.0620995	-0.0375848	-0.0416807	-0.0385276	-0.0360027	-0.0358642	-0.0276508	-0.0193161	-0.0232951	-0.0208503	-0.0289351	-0.0389431	-0.0444232	-0.0430677
0.0229947	0.0518543	0.116829	0.0455001	-0.000835732	-0.00844078	0.14876	0.132669	0.0254459	0.150986	0.316193	0.458719	0.263962	0.0902	-0.0176866	0.018086	0.0434501	0.0418952	0.0232609	0.0507403	0.0558777	0.0230142	-0.00719724	-0.0109536	-0.000431808	-0.0237772	-0.0161067	0.000251668	0.00445181	0.000912072	-0.00620442	-0.0102039	-0.0160339	-0.0126861	-0.000878518	-0.0160969	-0.0210398	-0.0188395	-0.0217881	-0.0198576	-0.0136872	-0.0150892	-0.0138959	-0.0150212	-0.0266316	-0.0195367	-0.0220975	-0.0255144	-0.0345114	-0.0354799
0.0334433	0.0667397	-0.0164258	-0.0985553	-0.1239	0.097603	0.130668	0.0166593	-0.0877638	-0.07758	-0.0420018	-0.036296	-0.0698792	-0.0819326	-0.0555968	-0.0317368	-0.0328585	-0.0351639	-0.00523833	0.0117617	0.0150636	0.021103	-0.0076039	-0.00584228	0.00479183	0.00464624	0.0105427	0.0132251	0.00924913	0.00489926	-0.00598991	-0.0170309	-0.0218043	-0.0179354	-0.0148195	-0.0147184	-0.0159429	-0.0116362	-0.0065679	-0.0123988	-0.00473949	-0.00194383	-0.0113563	-0.0108618	-0.00903391	-0.0105052	-0.0231525	-0.0232101	-0.0220791	-0.0260542
0.20629	0.141501	0.113362	0.0861289	0.0366105	-0.0207066	-0.0656869	-0.088839	-0.0749645	-0.0818187	-0.0868832	-0.0874771	-0.0855487	-0.0558246	0.0164417	0.0897431	0.114431	0.117937	0.103111	0.0628751	0.0204746	-0.00638374	0.0125522	0.0138818	0.00933738	0.00783302	0.00780736	0.00441207	-0.00573764	-0.00986888	-0.0124047	-0.0127942	-0.015911	-0.0252184	-0.0271639	-0.0153281	-0.0138631	-0.00916216	-0.00343287	-0.000305907	0.00531621	0.0119392	0.0222051	0.0146266	0.0042602	-0.0109744	-0.0231044	-0.0246279	-0.0249765	-0.0296933
-0.104715	-0.127088	-0.125223	-0.130655	-0.0790579	-0.119726	-0.159283	-0.174599	-0.148509	-0.0915765	-0.0227136	-0.0497866	-0.0681168	-0.0724503	-0.0359596	-0.00278309	0.088095	0.14237	0.0780155	0.0885706	0.0569296	-0.0154598	0.00822904	0.0112923	0.00788975	0.010576	0.0216613	0.0185003	-0.00693067	-0.0103959	-0.0218717	-0.0313716	-0.0199679	-0.0181731	-0.018063	-0.0166827	-0.0146445	-0.0113532	-0.00728192	0.00427761	0.0134086	0.0223573	0.0262445	0.013362	0.00171727	-0.00938895	-0.0153964	-0.020754	-0.0254258	-0.0378655
-0.306295	-0.153152	-0.210151	-0.294044	-0.243786	-0.108429	-0.0128462	-0.0475137	-0.0651659	-0.0821558	-0.0510488	-0.0222493	-0.0360969	-0.0411882	-0.0371662	-0.0153313	0.0583082	0.0864566	0.0260936	0.0129919	0.0143164	0.00382328	0.026571	0.023502	0.0163852	0.00784785	0.0107813	0.00675991	0.00672724	-0.00365083	-0.0149392	-0.0253127	-0.0143348	-0.0153081	-0.0162702	-0.0113461	-0.00895218	-0.00189071	0.00563933	0.0188049	0.0233711	0.0297351	0.0115638	0.00277508	-0.00924776	-0.0191036	-0.0239496	-0.0274187	-0.0281794	-0.0338656
-0.284554	-0.22171	-0.24346	-0.312483	-0.209476	-0.0743532	0.0213833	0.0404825	-0.0096472	-0.0279521	-0.0414003	-0.027263	-0.0361733	-0.0223309	-0.00734654	0.012749	0.0117667	0.0271616	0.0144811	-0.0134078	-0.0118953	-0.103964	0.141417	0.132295	0.0618824	0.011897	0.00983581	0.00570738	0.00754677	6.56607e-05	-0.0138707	-0.0249868	-0.021536	-0.0117021	-0.0116567	-0.00298954	0.00180372	0.00955402	0.0235611	0.018377	0.0206391	0.0118469	-0.0024597	-0.0110284	-0.0194128	-0.0286535	-0.0310509	-0.0301868	-0.03082	-0.0361783
-0.168691	-0.223242	-0.247563	-0.267402	-0.164007	-0.0563366	-0.0136727	0.00666936	-0.00684436	-0.000204308	-0.0133509	-0.0230932	-0.020747	-0.00691091	0.019957	0.017746	0.0166622	0.00657427	-0.00192344	-0.0234981	-0.0421213	-0.124735	0.137141	0.102174	0.0268545	-0.0026151	0.0174724	0.0135152	0.009048	0.00520298	-0.00888271	-0.0217487	-0.0192133	-0.00969007	0.00216307	0.0124918	0.0133761	0.00838797	0.0198963	0.00988095	0.00865903	-9.08808e-05	-0.00335188	-0.0128634	-0.0212607	-0.0315119	-0.0319302	-0.0312231	-0.035824	-0.0412598
-0.0624335	-0.156248	-0.237821	-0.228858	-0.15446	-0.116155	-0.0614033	-0.0289785	0.0110322	0.018072	0.00284536	-0.0120249	-0.0111958	0.0022418	0.0224925	0.00965263	0.0209078	-0.000327286	-0.0250102	-0.0322536	-0.0481157	-0.0442825	0.124918	0.0196198	-0.0190052	-0.0129603	0.0103805	0.0316512	0.011065	0.00736636	-0.00688417	-0.0186196	-0.0139085	-0.000186276	0.0105845	0.023614	0.0208502	0.0145665	0.00885013	0.00193578	9.81525e-06	0.000338298	-0.00159313	-0.0113485	-0.0192908	-0.0314622	-0.0325211	-0.0368125	-0.04027	-0.0440817
-0.0494725	-0.154049	-0.203205	-0.18396	-0.148294	-0.0950593	-0.0492448	-0.0157056	0.016419	0.0178101	-0.0020056	-0.0206688	-0.0169711	-0.0200648	-0.0182229	-0.00112774	0.0255618	-0.00848251	-0.0212306	-0.041821	-0.0455209	0.0131761	0.00235977	0.00867268	0.0315675	0.0318308	0.0308726	0.0482664	0.0182397	0.0144414	-0.000550851	-0.0201591	-0.0165656	0.00157264	0.014895	0.0247662	0.0292593	0.0234684	0.0128867	0.00412074	-0.000465442	-0.000413948	-0.00600925	-0.0125466	-0.015989	-0.0278232	-0.0349385	-0.042571	-0.0450049	-0.04739
-0.0347687	-0.119298	-0.184954	-0.224739	-0.205786	-0.101342	-0.0641233	-0.0410372	-0.0127076	-0.0509835	-0.0607948	-0.0534124	-0.0332628	-0.0600827	-0.0414476	-0.0145627	0.0015343	-0.00948412	-0.0148135	-0.00542497	-0.00201001	0.0467382	0.0333103	0.044546	0.131559	0.0621985	0.0563221	0.0698319	0.0432742	0.0395651	0.0227411	0.00222717	-0.00927895	0.0117428	0.0242563	0.0297082	0.0289898	0.0246377	0.020437	0.0141826	0.00264268	0.00112541	-0.00544077	-0.0109681	-0.0136424	-0.0257457	-0.0392311	-0.0484937	-0.0524929	-0.0523961
-0.0281085	-0.0794031	-0.0997692	-0.133485	-0.198163	-0.169898	-0.128021	-0.0874698	-0.0561421	-0.0554466	-0.0556433	-0.0525984	-0.0565409	-0.0692205	-0.0425565	-0.00593086	0.00203538	0.00712603	0.0168969	0.032912	0.0662376	0.0578982	0.0470628	0.0542156	0.107961	0.032365	0.0182314	0.0320974	0.0414046	0.0433421	0.0258631	0.00874041	0.00486651	0.0265675	0.0417152	0.0490413	0.0414702	0.039273	0.0333871	0.0232417	0.0114765	-0.00379908	-0.00876394	-0.00936031	-0.0117269	-0.0280733	-0.0452249	-0.0548983	-0.0472516	-0.0481359
-0.130805	-0.109216	-0.0999616	-0.115297	-0.153092	-0.103052	-0.0621025	-0.0339773	-0.0231238	-0.0509265	-0.0729277	-0.0866298	-0.0986274	-0.127669	-0.0943517	-0.04056	-0.0098048	-0.000359729	0.0259954	0.0629336	0.112732	0.0893941	0.0530127	0.0422223	0.104477	0.0106741	-0.00182736	0.02648	0.0624549	0.0731185	0.0756928	0.0736407	0.0640421	0.08006	0.0899713	0.0848101	0.0486808	0.0503472	0.0375075	0.0190771	0.00605514	-0.00719563	-0.013928	-0.0169272	-0.0208733	-0.034167	-0.0495541	-0.0604573	-0.0617211	-0.0602759
-0.0342157	-0.038443	-0.06184	-0.0960525	-0.0856084	-0.0841665	-0.0827923	-0.0693255	-0.0699726	-0.0791735	-0.0966809	-0.097452	-0.0809429	-0.0818043	-0.0728514	-0.0410423	0.0143656	-0.0033113	0.0216038	0.0714543	0.138795	0.10921	0.103731	0.128591	0.276983	0.100396	0.104808	0.148378	0.120514	0.11294	0.156396	0.183721	0.154584	0.103515	0.0968264	0.0805003	0.0516716	0.056068	0.0542631	0.0434861	0.0361203	0.0263034	0.0129224	-0.00315343	-0.0123048	-0.0275645	-0.0415615	-0.0504757	-0.0454688	-0.0393259
-0.0426448	-0.0515534	-0.13658	-0.18887	-0.178251	-0.10221	-0.0931787	-0.081381	-0.100549	-0.0910512	-0.0797572	-0.0744195	-0.0438915	-0.0398189	-0.0670615	-0.106666	-0.0250985	-0.0266017	0.0359839	0.10178	0.128352	0.0575484	0.0487439	0.0902057	0.227114	0.0815713	0.0645413	0.0929282	0.197394	0.129086	0.145367	0.134672	0.124173	0.0895318	0.0426171	0.0119198	-0.031789	0.0114693	0.00124662	-0.0170453	-0.0130902	-0.00515629	-7.59292e-06	-0.0107701	-0.020747	-0.0168831	-0.0265514	-0.0213137	-0.0107853	-0.0115026
-0.149299	-0.110806	-0.168164	-0.131542	-0.11983	-0.0804057	-0.0863913	-0.08118	-0.0703464	-0.0727198	-0.0599611	-0.0539129	-0.0437858	-0.0511342	-0.0455784	-0.0649859	-0.0353494	-0.0161888	0.0450632	0.136158	0.204916	0.0970385	0.0559335	0.0997644	0.0681611	0.0997504	0.0815295	0.110608	0.177143	0.126489	0.129285	0.124336	0.144749	0.0879374	0.0584494	0.0831538	0.0487148	0.0454994	-0.0681937	-0.104842	-0.0686803	-0.12537	-0.101561	-0.0221568	-0.0228424	-0.0110746	-0.000326308	0.00570985	-0.0238147	-0.045125
-0.146186	-0.111771	-0.106753	-0.0706301	-0.0499637	-0.0401672	-0.0468308	-0.0720333	-0.0417148	-0.0577855	-0.0638761	-0.0581063	-0.0187119	-0.0629113	-0.0570424	-0.0189022	-0.00430312	-0.064667	-0.0309083	0.0617799	0.103347	0.103019	0.0608072	0.0288113	-0.00780066	0.0513578	0.0877784	0.116979	0.141497	0.128814	0.131457	0.136898	0.150869	0.111155	0.107267	0.131358	0.108209	0.08285	-0.0294607	-0.0618252	-0.0640331	-0.114085	-0.131901	-0.0545793	-0.038003	-0.0353362	-0.0243715	-0.00114297	-0.015978	-0.0214805
-0.0857627	-0.0830451	-0.0780279	-0.0538908	-0.0320513	-0.0351914	-0.0927157	-0.11785	-0.0515891	-0.110742	-0.117097	-0.0536428	0.0110904	-0.0390038	-0.0422886	-0.00397526	0.0101003	-0.153403	-0.119521	-0.0612373	-0.0480293	0.0245336	-0.0132451	-0.045549	-0.00695452	0.028814	0.0653358	0.0808827	0.104854	0.102809	0.131702	0.137027	0.120165	0.11689	0.112977	0.120603	0.10248	0.0839482	0.0705319	0.0380374	0.0231406	0.0144893	-0.00350546	0.014889	0.0371265	0.0327463	0.00860139	0.0319143	0.0528965	0.0754424
-0.0769393	-0.0784973	-0.0640721	-0.035605	0.0012185	-0.0978219	-0.153372	-0.145301	-0.0688593	-0.155444	-0.173102	-0.101245	-0.0349852	-0.0422319	-0.0525791	-0.0354774	-0.0204518	-0.139907	-0.168005	-0.12385	-0.0497786	0.00475472	-0.0409066	-0.0716354	-0.0170766	0.00546405	0.0151318	0.0279272	0.0510052	0.0606156	0.0943302	0.119673	0.0961928	0.0869071	0.0942505	0.105478	0.127206	0.0756916	0.0629794	0.0750239	0.121193	0.112756	0.122237	0.14634	0.172289	0.170292	0.137006	0.130797	0.144059	0.159367
-0.0635058	-0.0694659	-0.0597064	0.0169901	0.0932984	-0.0460059	-0.100957	-0.0683816	-0.0784342	-0.170771	-0.195014	-0.195616	-0.139692	-0.118123	-0.0943445	-0.0622778	-0.0277685	-0.109405	-0.155208	-0.163821	-0.0255632	-0.0333432	0.0190511	0.0196711	-0.0171974	-0.0369422	-0.0218759	-0.00642001	0.021471	0.0364621	0.0506941	0.0667868	0.0810402	0.0956596	0.0968073	0.109284	0.168999	0.0970437	0.0792909	0.0881432	0.127192	0.136707	0.143115	0.143797	0.159727	0.159535	0.175089	0.185589	0.194368	0.202336
-0.0818093	-0.0717989	-0.0702378	0.0224088	0.222067	-0.246835	-0.241704	-0.114923	-0.204476	-0.051928	-0.000258542	-0.0328092	-0.129619	-0.0432273	-0.0713843	-0.0419423	0.116553	0.12058	0.0981048	0.0861239	0.00464538	0.0340976	0.174562	0.241091	0.061431	0.0146984	0.0347854	0.0436689	0.0106814	0.0274916	0.0412927	0.0476162	0.039645	0.0630799	0.0702781	0.0825543	0.121154	0.102361	0.0911219	0.0919924	0.10321	0.132959	0.152887	0.153543	0.11723	0.148055	0.167016	0.175865	0.184942	0.204192
-0.0766993	-0.168536	-0.240493	-0.29402	-0.406478	-0.419929	-0.2607	-0.178769	-0.497007	-0.589944	-0.502618	-0.346418	-0.168518	-0.087373	-0.0878572	0.0456046	0.503487	0.142865	-0.0147786	-0.0404275	-0.0201723	-0.0318027	0.0182349	0.0344894	-0.0549621	0.0823645	0.159192	0.143796	-0.0027831	0.00988387	-0.00845384	-0.0169058	0.0304446	0.0453012	0.0548122	0.0748664	0.124066	0.121162	0.121569	0.130782	0.14926	0.166185	0.16873	0.158853	0.135775	0.142965	0.151866	0.153538	0.144576	0.152382
-0.13586	-0.126909	-0.199157	-0.211044	-0.11956	-0.213605	-0.247456	-0.272614	-0.421794	-0.436189	-0.353101	-0.220534	-0.104394	-0.0864429	-0.105345	-0.00975208	0.147519	0.0912648	-0.028217	-0.0684375	-0.0722027	0.00717339	0.0329618	0.0237947	0.0260637	0.0339807	0.0584418	0.0341538	-0.00298398	0.0459753	0.0269642	0.00226852	-0.00159316	0.0111541	0.0251494	0.0463091	0.0789895	0.0896369	0.105415	0.123019	0.16209	0.182082	0.195055	0.209082	0.211659	0.215481	0.219085	0.21637	0.187343	0.203132
-0.0865679	-0.0731697	-0.0818529	-0.0719484	-0.119595	-0.162221	-0.195765	-0.191307	-0.245528	-0.289461	-0.196154	-0.0563878	-0.173951	-0.225269	-0.239297	-0.21303	-0.0885441	-0.0394936	-0.0472582	-0.0902607	-0.0290332	0.110133	0.114087	0.0577382	0.0542041	0.0666007	0.065437	0.0482208	-0.021323	-0.0273356	-0.0342507	-0.0594953	-0.0846057	-0.0461734	0.00514384	0.0370044	0.0587067	0.107186	0.122576	0.140343	0.169029	0.215549	0.243028	0.255263	0.24985	0.273118	0.272436	0.256224	0.227171	0.218914
-0.0978373	-0.141031	-0.155726	-0.18265	-0.227457	-0.291865	-0.318014	-0.258389	-0.217878	-0.0938948	-0.156523	-0.126117	-0.230904	-0.222257	-0.257841	-0.153325	-0.0578884	-0.0897827	-0.177446	-0.0655858	0.0205175	0.104073	0.054736	-0.0310351	-0.0288198	-0.00160823	0.0319344	0.0158891	-0.0367126	-0.0559327	-0.0792456	-0.0737439	-0.0985519	-0.0636689	-0.0179115	0.0307979	0.0626721	0.104545	0.127342	0.144564	0.181677	0.270932	0.255839	0.253725	0.249268	0.26501	0.248123	0.250331	0.237944	0.22362
-0.117251	-0.174004	-0.187867	0.580899	-0.150903	-0.302846	-0.417774	-0.340384	-0.292985	-0.148102	-0.136417	-0.18025	-0.280043	-0.238619	-0.213288	-0.0921247	0.0182754	-0.0976419	-0.130442	0.270089	0.403013	0.0767684	0.0445805	-0.0325334	-0.053123	-0.0119733	-0.0397829	-0.0475269	-0.0702171	-0.0587237	-0.0702095	-0.0493288	-0.0527316	-0.0305866	0.00411902	0.0488786	0.0786991	0.115792	0.139327	0.172294	0.199066	0.271186	0.241728	0.212012	0.252133	0.269482	0.252171	0.266314	0.273481	0.264511
-0.112835	-0.168717	-0.2189	0.667151	-0.143954	-0.260813	-0.375842	-0.382858	-0.372512	-0.258729	-0.246338	-0.290295	-0.374087	-0.353632	-0.302349	-0.072457	0.0379567	0.00518823	0.417652	0.847823	0.397789	0.0178709	0.0826931	0.0405178	0.0196736	-0.0344313	-0.0961522	-0.0945681	-0.0549474	-0.0434683	-0.0498332	-0.02194	-0.0214237	0.00810482	0.0427451	0.0672721	0.0863367	0.123583	0.152638	0.187436	0.178153	0.21986	0.190014	0.223605	0.272816	0.297852	0.318998	0.333436	0.334868	0.33239
-0.229512	-0.164308	-0.214526	-0.371846	-0.257945	-0.258911	-0.251406	-0.275875	-0.335158	-0.32817	-0.325979	-0.438153	-0.497419	-0.530366	-0.443996	-0.205408	-0.0162713	-0.0176078	0.67329	0.285717	-0.165809	-0.0762223	0.0789287	0.0406375	0.0342498	-0.0256256	-0.0852097	-0.0743267	-0.0200303	-0.0312749	-0.0475879	-0.0134631	-0.00969073	0.0204564	0.0554214	0.0826648	0.0971375	0.129711	0.158075	0.175846	0.155925	0.205706	0.217263	0.254918	0.268736	0.300638	0.339535	0.343563	0.33755	0.365208
-0.33204	-0.267393	-0.261118	-0.415836	-0.239639	-0.274072	-0.258847	-0.186106	-0.178125	-0.246574	-0.378719	-0.521184	-0.623415	-0.675338	-0.613034	-0.463594	-0.28838	-0.302783	-0.159447	-0.344983	-0.247783	-0.0396249	0.0389636	0.0529387	0.0528885	0.0207608	-0.00794187	0.009436	-0.0400896	-0.0572287	-0.0354572	-0.00390016	0.0134948	0.0565633	0.090544	0.0949666	0.112553	0.153047	0.185843	0.198547	0.27257	0.282681	0.263201	0.225048	0.220837	0.26621	0.281345	0.286253	0.281226	0.322278
-0.438918	-0.438934	-0.386811	-0.415663	-0.476015	-0.507566	-0.445441	-0.325394	-0.270973	-0.39944	-0.484002	-0.55359	-0.649492	-0.74625	-0.74924	-0.651468	-0.546968	-0.551814	-0.568007	-0.552943	-0.304023	0.124578	0.277532	0.209996	0.179225	0.158126	0.0613303	-0.0282639	-0.0930702	-0.101488	-0.057033	-0.00486475	0.0261683	0.0791258	0.107975	0.0884158	0.0603482	0.0689781	0.113318	0.221556	0.516852	0.410968	0.286034	0.225558	0.303902	0.379157	0.329113	0.307604	0.307831	0.290659
-0.175033	-0.208659	-0.159485	-0.209038	-0.391728	-0.508613	-0.469938	-0.344837	-0.309921	-0.40683	-0.40949	-0.432462	-0.550513	-0.759778	-0.817702	-0.784119	-0.686399	-0.54427	-0.448897	-0.364057	-0.258331	-0.0974156	0.303106	0.257531	0.0904109	0.00471538	0.140145	0.0244	-0.0316827	-0.0460753	-0.0409838	-0.0761349	-0.0155473	0.0241307	0.0403205	0.0378689	0.0464937	0.0902247	0.124675	0.157347	0.229309	0.230031	0.27635	0.380553	0.52175	0.39006	0.317999	0.297968	0.301274	0.27761
-0.320291	-0.276933	-0.0968269	-0.0938096	-0.265139	-0.405064	-0.40346	-0.360073	-0.382219	-0.377655	-0.359367	-0.384414	-0.468952	-0.619441	-0.685556	-0.71102	-0.654506	-0.516076	-0.472573	-0.416548	-0.380419	-0.262241	-0.0577718	-0.0454435	-0.0408427	0.0644154	0.126706	0.106142	0.0720326	0.0501356	0.0360152	0.0138906	0.0312602	-0.00751096	-0.00975236	0.0724996	0.136813	0.222019	0.218993	0.178448	0.118704	0.154218	0.209049	0.262987	0.297473	0.246218	0.30794	0.317635	0.328	0.332788
-0.294689	-0.220146	-0.0648345	-0.037676	-0.193768	-0.337944	-0.369338	-0.333215	-0.4608	-0.39672	-0.391643	-0.428575	-0.506479	-0.554356	-0.548908	-0.553733	-0.526166	-0.490458	-0.440016	-0.473741	-0.468368	-0.492599	-0.405087	-0.310539	-0.14698	-0.0290617	-0.0560132	-0.167203	-0.124191	-0.0320228	-0.0134257	0.0361567	0.0277519	0.0147089	0.0361374	0.0911655	0.125382	0.185729	0.188661	0.15654	0.141172	0.181637	0.252899	0.297779	0.237205	0.215626	0.330686	0.320264	0.280057	0.231342
-0.159427	-0.127014	-0.103355	-0.0596027	-0.173449	-0.222178	-0.2563	-0.258371	-0.36153	-0.358718	-0.44532	-0.489736	-0.517411	-0.523849	-0.499025	-0.480794	-0.465354	-0.435387	-0.431433	-0.434397	-0.444362	-0.477121	-0.493197	-0.414219	-0.241473	-0.132948	-0.20166	-0.324248	0.0119302	0.0991812	0.0201418	0.057275	0.0535574	0.078813	0.103512	0.117196	0.134413	0.17813	0.182853	0.160337	0.272077	0.222921	0.271039	0.258538	0.217686	0.214159	0.297583	0.291645	0.236891	0.2334
-0.0343689	-0.0925747	-0.0689973	-0.0478662	-0.103759	-0.148571	-0.167907	-0.174089	-0.242621	-0.304271	-0.386264	-0.426681	-0.450427	-0.479113	-0.456654	-0.438139	-0.433676	-0.387578	-0.371552	-0.305748	-0.315601	-0.361497	-0.419158	-0.358067	-0.219187	-0.111667	-0.109517	-0.213779	0.0724818	0.209586	0.1613	0.163129	0.190535	0.211367	0.179884	0.177972	0.168679	0.123224	0.12789	0.161672	0.271678	0.247716	0.225601	0.21303	0.217583	0.215081	0.290376	0.326814	0.279521	0.281814
0.00248019	-0.0564467	-0.0337131	-0.0251877	-0.0242446	-0.0664557	-0.0857944	-0.110219	-0.1723	-0.217884	-0.277872	-0.31834	-0.342661	-0.383224	-0.366982	-0.362903	-0.358571	-0.322722	-0.289728	-0.221511	-0.213207	-0.254129	-0.316007	-0.327134	-0.187865	-0.151097	-0.127891	-0.178816	-0.0298089	0.107651	0.207327	0.267075	0.321996	0.310178	0.27853	0.192841	0.156669	0.111103	0.252147	0.287505	0.241025	0.283122	0.258512	0.242857	0.246949	0.223688	0.255747	0.292018	0.316123	0.297559
[truncated: 66 more rows]
[truncated: 219 more columns]

## Sheet: Fig. 4
lon
60	60.25	60.5	60.75	61	61.25	61.5	61.75	62	62.25	62.5	62.75	63	63.25	63.5	63.75	64	64.25	64.5	64.75	65	65.25	65.5	65.75	66	66.25	66.5	66.75	67	67.25	67.5	67.75	68	68.25	68.5	68.75	69	69.25	69.5	69.75	70	70.25	70.5	70.75	71	71.25	71.5	71.75	72	72.25
[truncated: 1,008 more rows]
[truncated: 431 more columns]

## Sheet: Fig. 5
lon
[truncated: 1,245 more rows]
[truncated: 169 more columns]

## Sheet: Fig. 6
lon
[truncated: 1,067 more rows]
[truncated: 169 more columns]

## Sheet: Fig. S1
a				b
lon	lat	trend		lon	lat	trend
[truncated: 370 more rows]

## Sheet: Fig. S2
a				b				c				d, g
[truncated: 2,090 more rows]
[truncated: 70 more columns]

[truncated: 24 more sheets: Fig. S3, Fig. S4, Fig. S5, Fig. S6, Fig. S7, Fig. S8, Fig. S9, Fig. S10, Fig. S11, Fig. S12, Fig. S13, Fig. S14, Fig. S15, Fig. S16, Fig. S17, Fig. S18, Fig. S19, Fig. S20, Fig. S21, Fig. S22 …]
